# Supplementary material for: Impairment of DNA Methylation Maintenance Is the Main Cause of Global Demethylation in Naive Embryonic Stem Cells
Source: Mol Cell. 2016 Jun 16;62(6):848–61. doi: 10.1016/j.molcel.2016.04.025 (PMC4914828; doi:10.1016/j.molcel.2016.04.025)
Supplement: Table S2. List of 500-bp Regions Higher Methylated in TET1/2/3 KO Cells Compared to TET Wild-type Cells, Related to Figures 3 and S3 — Reads were mapped to the mouse NCBIM37 genome build using Bismark and average CpG methylations were calculated over each 500-bp region in Seqmonk. [file mmc2.xlsx]

## Sheet: TET_TKO_Regions.txt
Table S2, Related to Figure 3 and S3: List of 500bp regions higher methylated in TET1/2/3 KO cells compared to TET WT cells. Reads were mapped to the mouse NCBIM37 genome build using Bismark and average CpG methylations were calculated over each 500bp region in Seqmonk
Probe	Chromosome	Start	End	TET TKO ser	TET TKO 48h 2i	TET TKO 96h 2i	TET TKO 168h 2i	TET WT ser	TET WT 48h 2i	TET WT 96h 2i	TET WT 168h 2i
5972501..5973001	1	5972501	5973001	95.9631	83.1229	75.8187	69.0638	71.6728	78.3545	67.2921	27.4822
11019501..11020001	1	11019501	11020001	95.4545	78.3333	94.2308	87.9464	91.6667	75	81.25	33.3333
12335001..12335501	1	12335001	12335501	94.6191	85	73.6111	65.5702	71.375	70.6482	59.7934	25.8754
13164501..13165001	1	13164501	13165001	93	88.0556	90	53.6855	82.9	82.5455	64.9351	40
13207001..13207501	1	13207001	13207501	87.8788	88.8889	50	59.2593	69.5652	70.3704	54.321	30
13519501..13520001	1	13519501	13520001	85	62.1818	52.9091	46.14	69.5767	61.0769	37.3333	13.5897
14348001..14348501	1	14348001	14348501	96.6667	86.6667	80	60.8333	84.7826	76.1905	48.2759	39.2857
15751001..15751501	1	15751001	15751501	80.4123	86.4706	69.6556	57.5121	63.7263	64.976	46.7531	35.669
15910501..15911001	1	15910501	15911001	93.9014	93.1973	52.1164	61.9913	78.6735	63.5034	50.3968	25.3133
16002501..16003001	1	16002501	16003001	83.3333	100	61.5385	61.5385	87.5	73.0769	55.5556	38.4615
16872501..16873001	1	16872501	16873001	94.1758	82.9932	91.9048	69.535	76.8367	72.3696	60.0907	41.2698
17114501..17115001	1	17114501	17115001	94.4444	83.9286	68.3333	62	62.5	60.7143	39.5161	21.4286
18999501..19000001	1	18999501	19000001	90.1176	70.7843	66.9841	65.9956	66.2164	59.3702	64.9498	29.8333
22735001..22735501	1	22735001	22735501	87.5	88.8889	76.4706	55.5556	64	66.6667	60	39.1304
24183501..24184001	1	24183501	24184001	91.6667	80	86.3636	81.2317	81.25	79.2208	48.5294	29.1667
24627001..24627501	1	24627001	24627501	100	93.3333	73.0769	64.7917	59.596	57.3529	47.7444	63.4921
25360501..25361001	1	25360501	25361001	94.4444	76.9231	56	60	62.5	56.6667	61.1111	42.8571
27183001..27183501	1	27183001	27183501	88.6869	92.1296	62.3604	57.9869	64.9123	65.4762	54.8028	48.8889
27784501..27785001	1	27784501	27785001	88.4615	85.7143	78.7879	67.9718	63.9706	66.8803	40	50
29710001..29710501	1	29710001	29710501	70.5882	57.1429	80	64.2473	73.3333	53.3333	52.9412	30
33526001..33526501	1	33526001	33526501	97.0588	75.7143	70.4762	62.9371	89.7436	82.3758	65.3788	38.8889
33802001..33802501	1	33802001	33802501	89.0476	72.2222	61.3725	29.1667	86.1111	82.716	55.2083	30.7692
34308001..34308501	1	34308001	34308501	88.8636	82.5758	64.7059	52.1683	82.4363	75.3463	66.5385	13.1944
34919001..34919501	1	34919001	34919501	95.9866	84.8214	92.8571	63.4779	77.7119	87.6191	62.2222	21.6667
36052501..36053001	1	36052501	36053001	100	91.6667	84.2105	64.7059	72.4138	70.5882	50	25
36095501..36096001	1	36095501	36096001	95.2381	85.7143	83.3333	68.3333	80	78.9474	58.0645	36.8421
36182001..36182501	1	36182001	36182501	92.5926	78.125	68	63.6364	81.6326	74.359	44	30.4348
36331501..36332001	1	36331501	36332001	92.8572	73.3333	69.1288	45.8756	68.9353	64.5623	60.4878	38.2857
36348001..36348501	1	36348001	36348501	89.0476	86.9748	74.7059	61.2	82.8859	89.2878	60.4011	23.6364
36355501..36356001	1	36355501	36356001	83.5152	90.9091	51.3889	37.9524	73.3333	73.2353	50.6944	10.0962
36473501..36474001	1	36473501	36474001	92.4841	89.7626	73.3648	62.2708	84.1414	77.7544	54.0257	30.7159
36564001..36564501	1	36564001	36564501	84.026	91.3636	65.974	55.6581	78.3929	71.6239	44.4824	25.0794
36587501..36588001	1	36587501	36588001	89.7436	100	66.6667	41.5761	81.4815	75.2381	56.1905	33.3333
36838001..36838501	1	36838001	36838501	92.2222	82.8431	77.4074	54.727	78.4132	81.4752	41.7298	27.0924
37153001..37153501	1	37153001	37153501	90	88.3117	44.2308	42.6587	89.2857	83.4423	56.5972	14.2857
38562501..38563001	1	38562501	38563001	88.913	76.4423	58.9744	49.9745	82.8502	77.0147	40.3816	15.2632
38595001..38595501	1	38595001	38595501	88.75	76.6369	70.8333	57.9951	78.2386	66.7536	58.9914	17.442
39050501..39051001	1	39050501	39051001	100	45.4545	76.9231	55.7377	76.3158	75.8621	60.8696	35.7143
39514501..39515001	1	39514501	39515001	95.8261	76.3158	65.245	50.3844	86.4899	81.1086	48.4375	23.8636
39699501..39700001	1	39699501	39700001	94.4444	75.7143	58.3333	51.9064	85.8553	75.7143	81.891	40.4762
41314501..41315001	1	41314501	41315001	85.3896	70.8333	55.8333	72.2859	65.4509	61.8037	57.5682	40.625
41400001..41400501	1	41400001	41400501	100	85.6061	69.6296	49.7661	80.9461	83.8647	55.4286	30.1587
42577001..42577501	1	42577001	42577501	98.0392	83.3333	61.5385	65.0406	75.5556	72.381	67.8161	30.9524
42980001..42980501	1	42980001	42980501	91.8831	100	72.9167	59.1071	83.061	77.0532	64.2105	15
43568501..43569001	1	43568501	43569001	86.1111	95	92.8572	55.6319	85.9133	78.0186	47.3776	33.3333
44260001..44260501	1	44260001	44260501	94.1176	100	93.3333	81.0811	76.1905	46.4286	42.8571	21.4286
46654501..46655001	1	46654501	46655001	76.9231	80	66.6667	67.7419	43.75	53.8462	50	50
52046501..52047001	1	52046501	52047001	85.8543	92.1212	67.4359	37.9429	80.5556	83.8969	63.931	56.6667
55277001..55277501	1	55277001	55277501	85.9127	71.265	53.223	42.4593	78.0912	71.8391	63.0556	19.4118
55596501..55597001	1	55596501	55597001	83.3333	85.625	68.9583	63.0682	78.6957	70.7778	68.5606	46.7105
56795501..56796001	1	56795501	56796001	85.3147	83.683	71.6667	54.3744	79.7165	60.7639	62.5	29.2929
57947501..57948001	1	57947501	57948001	75.9259	82.8283	75.5556	62.9776	75.6614	73.8095	51.8329	22.2222
58276501..58277001	1	58276501	58277001	95.4167	90.2778	58.5263	62.0338	89.66	84.33	58.3237	36.4876
58338001..58338501	1	58338001	58338501	93.6027	88.8889	69.1521	55.584	79.9299	73.0076	37.5079	19.4872
58411001..58411501	1	58411001	58411501	86.25	79.596	49.1176	44.2104	71.0655	66.2577	43.7465	28.5528
59244001..59244501	1	59244001	59244501	100	87.0536	59.4231	55.2648	81.0897	88.0357	64.3393	31.8841
59787001..59787501	1	59787001	59787501	95.2381	80	66.6667	54.7619	80.9524	71.7949	47.1264	11.9048
62427501..62428001	1	62427501	62428001	100	76.9231	47.0588	62.8571	73.0769	86.3636	72.7273	40
62429501..62430001	1	62429501	62430001	95	81.3095	83.8889	60.2785	81.9444	79.5687	59.42	25.1634
62535501..62536001	1	62535501	62536001	74.269	79.3651	94.4444	65.812	75	64.2512	46.1988	26.9231
62775501..62776001	1	62775501	62776001	100	91.6667	60	58.4375	80.5555	77.2947	37.5758	44.4444
62818001..62818501	1	62818001	62818501	94.3452	76.3889	67.5595	61.5476	77.2109	82.2831	63.9366	26.9821
63060001..63060501	1	63060001	63060501	89.4737	92	72	23.301	72.5	76.4706	51.0204	28.5714
69652001..69652501	1	69652001	69652501	100	85.1852	52.3809	62.1795	72.8395	79.3651	63.7037	30.9524
71319001..71319501	1	71319001	71319501	85.7143	78.5714	56.5217	60.2941	81.8182	66.6667	45.098	26.3158
71657501..71658001	1	71657501	71658001	63.6072	79.8214	65.1442	65.6044	84.8143	72.5385	30.1818	38.8889
71675501..71676001	1	71675501	71676001	90.873	84.7495	78.0303	67.614	77.9647	68.8012	54.9462	31.0033
72238001..72238501	1	72238001	72238501	75	100	63.6364	64.8148	83.3333	66.6667	46.1538	44.4444
72369501..72370001	1	72369501	72370001	96.875	68.75	61.3003	56.1396	59.6296	64.3518	45.1417	25
72904501..72905001	1	72904501	72905001	91.6667	86.2745	60.8187	37.9845	77.2727	70.8333	38.8889	27.451
73870501..73871001	1	73870501	73871001	100	82.6389	71.4286	53.125	92.9796	57.9939	42.3611	37.5362
74187001..74187501	1	74187001	74187501	86.3354	84.6154	34.2105	45.3058	64.3939	85.6855	55.4945	24.3056
74243501..74244001	1	74243501	74244001	92.1053	76.5873	42.7083	51.7507	82.0155	75.4227	54.697	16.3743
74440501..74441001	1	74440501	74441001	100	100	55	70.3704	77.1429	70.8333	44.7368	40.3509
74783501..74784001	1	74783501	74784001	89.0152	73.8095	77.5	68.0226	60.582	78.4559	62.8527	25.0794
75411501..75412001	1	75411501	75412001	89.4118	83.3333	51.4881	47.2894	81.3469	73.6326	44.5894	26.6667
75417501..75418001	1	75417501	75418001	92.6667	76.3889	44.1176	37.7176	79.6491	85.9717	57.3333	35
75481001..75481501	1	75481001	75481501	87.1719	79.1396	64.4137	45.5178	74.236	77.0092	54.7823	39.2216
75653501..75654001	1	75653501	75654001	91.5015	72.7856	63.1457	49.0474	84.6021	77.265	43.0688	23.373
76007501..76008001	1	76007501	76008001	100	75	50	36.5854	83.3333	56.5217	52	21.4286
76067501..76068001	1	76067501	76068001	92.9004	82.7381	64.1204	53.7862	73.7634	73.1183	49.359	28.3565
76188001..76188501	1	76188001	76188501	71.4286	87.5	66.6667	62.5	77.7778	61.9048	52.6316	10
77367001..77367501	1	77367001	77367501	88.8889	81.4815	80	54.1667	91.3043	90.7407	56.5217	38.8889
77408501..77409001	1	77408501	77409001	93.3333	96.6667	63.6364	55.814	60.4167	77.3333	55.5556	18.5185
78167501..78168001	1	78167501	78168001	92.1539	78.6667	63.1699	56.301	78.4655	72.596	65.5597	30.8974
78590001..78590501	1	78590001	78590501	97.0588	86.3636	66.3683	77.451	84.1176	79.0865	63.7626	37.2222
78612001..78612501	1	78612001	78612501	98.1482	69.2308	45	35.9091	88.4615	65.5172	70.8333	35
82453001..82453501	1	82453001	82453501	92.823	78.2967	64.5833	59.6154	74.1072	65.4762	62.2727	27.5253
88053501..88054001	1	88053501	88054001	95	75	58.8235	61.3636	89.6552	80	43.3333	45
88291501..88292001	1	88291501	88292001	79.1667	88.2353	70.5882	50.7692	73.5294	70	48.2759	37.5
90135001..90135501	1	90135001	90135501	90.9091	75	63.1579	50.505	85.1852	85.7143	54.054	46.1538
90171001..90171501	1	90171001	90171501	100	100	72.3809	58.9744	78.3626	70.3704	50	47.2222
90307501..90308001	1	90307501	90308001	100	100	60.2941	53.1532	86.6072	84.2105	68.5714	14.2857
90701501..90702001	1	90701501	90702001	100	100	57.1429	53.3898	84.2857	92.6471	51.282	27.7778
91042001..91042501	1	91042001	91042501	94.3687	87.5505	68.2468	59.1856	75.3625	79.7041	64.0755	37.9202
91451501..91452001	1	91451501	91452001	89.2063	63.8462	52.1429	51.7	75.2588	82.5	66.0606	17.3333
91565001..91565501	1	91565001	91565501	100	80.7692	54.5455	72.093	81.4286	79.6296	65.625	23.913
91584001..91584501	1	91584001	91584501	95.4451	70	65.1629	48.0671	91.9936	83.0484	52.1825	19.697
91683001..91683501	1	91683001	91683501	97.3684	70.9893	61.631	57.8697	92.561	77.7056	58.0586	20.2381
91747001..91747501	1	91747001	91747501	88.7368	76.8298	56.5909	48.3083	70.7201	71.7778	43.0303	25.2214
91785501..91786001	1	91785501	91786001	88	75.2381	79.2857	64.719	57.5556	62.1895	44.8781	21.6667
91787001..91787501	1	91787001	91787501	89.0167	83.2236	75.3663	58.433	52.1492	74.2328	48.9545	17.1032
91946001..91946501	1	91946001	91946501	89.9833	82.4603	56.5185	40.0218	64.1057	58.9146	34.2167	20.8333
92231501..92232001	1	92231501	92232001	94.6606	84.6204	69.7369	68.0888	79.3751	64.6164	35.6234	11.2796
92249501..92250001	1	92249501	92250001	100	65.7143	77.7778	52.9212	73.3333	67.2554	61.1905	29.7619
93734501..93735001	1	93734501	93735001	91.3597	80.2707	64.4717	44.7013	75.9356	70.0061	57.6336	24.8106
94407001..94407501	1	94407001	94407501	100	95.4545	49.2064	60.4573	83.7662	59.375	55	40.9722
94999501..95000001	1	94999501	95000001	93.1624	93.3333	54.2424	40.9311	73.3746	49.359	75	35.4167
95041001..95041501	1	95041001	95041501	87.9804	93.2121	76	55.1658	73.718	84.2727	63.3064	27.193
95152501..95153001	1	95152501	95153001	86.3636	70	68.421	64.2857	68.2927	76.4706	58.3333	52.381
95153001..95153501	1	95153001	95153501	91.6667	81.1765	66.4474	63.3929	80.9253	80.4122	57.2173	43.1704
97054001..97054501	1	97054001	97054501	83.8904	82.7714	80.7143	58.3407	61.4236	62.358	52.9805	30.4762
102989501..102990001	1	102989501	102990001	79.6875	73.2143	92.3077	67.0213	55.1887	54.0698	54.5455	52.5
105081501..105082001	1	105081501	105082001	97.6191	71.4286	86.9444	68.75	80	68.1818	51.3072	58.3333
105222001..105222501	1	105222001	105222501	99.0476	97.7778	75.7143	71.3604	73.5556	75.7333	60.9524	42.1795
105794501..105795001	1	105794501	105795001	80.1948	72.5	89.4444	54.75	59.7778	61.9048	52.0833	44.1558
108594501..108595001	1	108594501	108595001	84.3455	77.4929	68.0556	40.4413	69.8854	69.7222	45.1963	49.3056
109130001..109130501	1	109130001	109130501	91.4035	89.011	77.1429	82.8168	58.3333	62.7586	41.6084	26.25
110463001..110463501	1	110463001	110463501	87.8205	76.2626	78.3654	61.8347	83.7662	75.6006	62.0833	40.1786
111096501..111097001	1	111096501	111097001	89.3056	75.9259	77.7778	57.5263	62.9085	59.8214	57.4136	40.3846
118511501..118512001	1	118511501	118512001	95.8333	84.5238	88.4615	57.4194	75	59.8039	66.6667	60.3175
119909001..119909501	1	119909001	119909501	90.9091	83.3333	85.7143	72.5807	69.4444	55.2632	44.4444	30
120555501..120556001	1	120555501	120556001	100	92.3077	63.1579	65.9091	85.1852	65.2174	47.3684	53.3333
120642001..120642501	1	120642001	120642501	100	81.25	82.3529	50	82.0513	75.7576	34.4828	11.7647
120732001..120732501	1	120732001	120732501	95	72.2222	57.8947	69.1892	82.2222	92.3809	45.7143	31.9048
120743001..120743501	1	120743001	120743501	96.1539	76.9231	71.3636	58.0357	70.844	67.2932	44.2857	39.0756
120986501..120987001	1	120986501	120987001	95.0198	81.5539	65.8315	37.9879	81.9473	77.6011	51.7877	31.9227
121160501..121161001	1	121160501	121161001	90.6111	91.6667	62.2222	64.4787	87.8049	89.2857	64	33.3333
122008001..122008501	1	122008001	122008501	90.9091	90.9091	69.2308	34.8837	92.8571	73.6842	29.6296	12.5
126794001..126794501	1	126794001	126794501	78.8461	73.0769	60	48.8372	67.5	45	58.3333	41.6667
127921501..127922001	1	127921501	127922001	91.1539	87.9386	81.5385	70.6511	77.9716	79.7186	61.6059	38.6752
129557001..129557501	1	129557001	129557501	97.4359	100	55.5556	57.2175	89.5833	78.8889	64.0212	33.3333
129645001..129645501	1	129645001	129645501	100	83.3333	72.7273	41.9355	84.375	80	52	20
129645501..129646001	1	129645501	129646001	93.0417	76.1905	62.6392	50.0696	72.6105	64.6867	51.1515	28.3929
130143001..130143501	1	130143001	130143501	100	90	65.9091	59.5745	74	52.9412	52.9412	20.5882
130336001..130336501	1	130336001	130336501	94.4444	92.3077	76.9231	51.1111	91.8919	86.2069	58.1395	33.3333
130472001..130472501	1	130472001	130472501	94.2308	82.8431	82.906	61.667	78.3156	58.5659	31.9209	26.7544
130613501..130614001	1	130613501	130614001	90.812	78.2143	76.1905	73.6937	83.2977	79.1195	69.596	15.3846
130683501..130684001	1	130683501	130684001	92.8571	61.5385	45.4545	41.4634	86.3636	77.4193	62.069	28.5714
132751001..132751501	1	132751001	132751501	86.5512	80.5534	70.2604	56.9626	73.6921	68.6274	52.9962	33.5376
132906001..132906501	1	132906001	132906501	91.1706	87.8472	54.9242	54.1006	78.1157	75.6114	56.0345	38.8889
134415001..134415501	1	134415001	134415501	89.8485	92.1296	59.4276	41.2562	74.359	61.7628	37.9735	37.8571
134457501..134458001	1	134457501	134458001	93.3333	88.8889	72.2222	69.7436	85	81.25	65.3846	33.3333
134479501..134480001	1	134479501	134480001	85.789	79.598	62.6099	59.1215	72.4939	73.6508	51.1871	42.8571
134557501..134558001	1	134557501	134558001	88	88.4615	68.1818	46.9388	83.3333	80	57.4074	35
134738501..134739001	1	134738501	134739001	88.8889	91.6667	90	67.8571	84.127	100	63.1579	37.5
135055501..135056001	1	135055501	135056001	93.75	91.3499	58.5005	55.8459	68.3699	68.2923	45.3924	28.0438
135112501..135113001	1	135112501	135113001	88.438	89.1775	73.8889	46.3214	64.2045	74.1713	47.0746	18.2957
135217001..135217501	1	135217001	135217501	92.6496	62.6263	54.9784	52.399	85.1961	82.6007	44.4444	65
135281001..135281501	1	135281001	135281501	92.4359	81.3726	92.7778	46.3316	68.9561	65.6566	61.8056	33.3333
135511501..135512001	1	135511501	135512001	96.8235	94.1176	80	67.5873	86.0139	70.1817	60.8333	9.25926
136093001..136093501	1	136093001	136093501	96.2626	87.6374	68.254	63.6495	82.6389	71.2814	43.3372	22.963
136523501..136524001	1	136523501	136524001	82.3529	75	80.9524	77.551	77.1429	73.913	54.1667	41.6667
136626001..136626501	1	136626001	136626501	94.1176	100	65	70.6897	76.9231	76.4706	48	45.4545
136893501..136894001	1	136893501	136894001	96.8421	83.3333	39.2857	62.8186	88.6154	80.8205	68.6818	22.2222
136904001..136904501	1	136904001	136904501	88.2353	81.25	50	53.5714	70	79.6296	47.2222	33.3333
137642001..137642501	1	137642001	137642501	91.6667	95	72.2222	41.0256	73.8095	77.7778	32	0
137786501..137787001	1	137786501	137787001	91.0714	71.8915	51.0324	42.5772	76.498	67.5	50.4545	29.6296
138044501..138045001	1	138044501	138045001	87.3333	83.6667	57	54.7147	73.5714	78.6014	46.8421	16.6667
138809001..138809501	1	138809001	138809501	95.5556	78.9744	69.3651	59.6154	61.1345	71.9285	43.3571	31.746
140234501..140235001	1	140234501	140235001	88.8889	50	63.6364	48.718	70.5882	70	53.8462	28.5714
144508501..144509001	1	144508501	144509001	91.9414	88.6219	78.1428	82.0152	60.3462	59.691	64.1667	41.6134
145701501..145702001	1	145701501	145702001	100	80	80	69.3878	73.6842	100	70.8333	25
152590501..152591001	1	152590501	152591001	73.9583	53.5088	68.9394	41.8904	70.9091	69.697	66.9565	48.6842
153618001..153618501	1	153618001	153618501	93.4524	85.1282	78.6667	50.0494	69.697	64.5035	41.0136	38.5417
155685001..155685501	1	155685001	155685501	82.1428	80.9091	54.1667	51.9444	65.8511	67.2619	50.4342	35.7143
155703501..155704001	1	155703501	155704001	100	100	75	75.5814	70	82.5	58	41.6667
157054501..157055001	1	157054501	157055001	95.4545	69.9074	62.9085	47.3394	67.1398	72.695	62.069	24.0642
157544001..157544501	1	157544001	157544501	91.6667	72.2222	67.8572	45.9459	92.1053	82	68.75	31.25
157617001..157617501	1	157617001	157617501	93.7691	80.7421	69.045	67.6084	77.6715	77.0565	55.8734	40.5252
157624501..157625001	1	157624501	157625001	100	71.4286	53.8462	33.3333	85.7143	85.7143	66.6667	50
158570001..158570501	1	158570001	158570501	92.3077	66.6667	75	53.3333	71.4286	80.7692	52	21.0526
158908001..158908501	1	158908001	158908501	88.8889	78.5714	50	55.102	81.25	92.5	50	55
158945001..158945501	1	158945001	158945501	85.2292	78.3333	62.5	47.2917	72.6191	70.9822	37.2222	39.5833
159181001..159181501	1	159181001	159181501	95.2381	91.6667	89.5833	75.5145	79.798	77.3183	60.7143	24.359
160535001..160535501	1	160535001	160535501	93.75	100	76.4706	66.6667	75	78.9474	54.5455	44.4444
161973501..161974001	1	161973501	161974001	96.1539	95.4545	74.6032	60.4624	69.0283	77.7143	46	20
162604501..162605001	1	162604501	162605001	98.1482	90.8467	78.0186	64.0921	78.9216	77.4725	58.9286	21.9048
163171501..163172001	1	163171501	163172001	80.7765	65.3846	73.9881	57.2091	71.1501	70.2083	44.1354	33.6219
163399001..163399501	1	163399001	163399501	100	100	84.7426	69.1158	80	66.6667	62.5	28.5714
163665001..163665501	1	163665001	163665501	94.4444	89.8058	73.7576	65.8475	73.4681	62.5163	61.2381	36.127
166157501..166158001	1	166157501	166158001	94.2308	100	69.2308	60.9091	74.0741	76.7857	58.8235	31.8182
166463501..166464001	1	166463501	166464001	92.8571	90.4762	88.8889	57.1429	87.5	63.3333	40.4762	33.3333
167040001..167040501	1	167040001	167040501	71.875	63.6752	46.7949	45.8615	64.4737	61.6364	52.4536	42.4242
167108501..167109001	1	167108501	167109001	96.4286	77.4725	55.1222	45.4167	49.7475	94.4444	36.0784	16.6667
167587501..167588001	1	167587501	167588001	86.3782	82.0212	54.0566	45.6359	82.3726	76.3546	47.2961	28.0128
167654501..167655001	1	167654501	167655001	94.3678	91.6667	60.2397	61.1111	80.3922	80.3922	49.1228	26.1905
167656501..167657001	1	167656501	167657001	94.1667	86.3636	72.8022	62.3954	87.4057	82.5405	56.5625	40.3846
168237501..168238001	1	168237501	168238001	92.8571	90	71.4286	58.1395	50	63.6364	52.1739	50
169520501..169521001	1	169520501	169521001	92.9825	76.6234	62.2711	70.3347	79.4118	77.284	65.7563	38.8889
169857501..169858001	1	169857501	169858001	92.7002	79.7619	66.2956	64.1098	76.4989	66.5144	51.3242	31.1688
169976501..169977001	1	169976501	169977001	85.2901	81.9048	67.5595	51.2238	77.1562	75.8013	44.902	27.7778
170794001..170794501	1	170794001	170794501	50	92.3077	42.1053	58.6957	80	48.2759	66.6667	27.2727
171767501..171768001	1	171767501	171768001	100	90.9091	64.7059	59.5745	75	62.8571	64.7059	36.3636
174470501..174471001	1	174470501	174471001	89.3734	69.2129	57.3413	47.9271	65.3178	67.4241	37.9253	31.9048
174475501..174476001	1	174475501	174476001	89.4872	81.4394	73.8095	57.9612	49.0741	56.7251	40.4762	30
174518001..174518501	1	174518001	174518501	92.8572	75.7143	57.2727	64.4208	83.687	75.4464	48.4211	30.5556
178620001..178620501	1	178620001	178620501	85.6884	83.7719	55.7692	47.571	76.0117	79.8693	53.6364	34.4444
178929001..178929501	1	178929001	178929501	89.1667	88.8889	75.431	67.3413	88.2035	74.7678	71.4912	16.1111
179557001..179557501	1	179557001	179557501	94.4444	100	58.3333	59.5238	78.125	75.7576	64.2857	36.3636
180229501..180230001	1	180229501	180230001	87.1061	81.022	65.3914	60.0559	72.8121	73.743	46.4515	31.2987
180558501..180559001	1	180558501	180559001	93.3333	70.5882	76.4706	65.5172	82.1429	73.5294	55.5556	50
181373501..181374001	1	181373501	181374001	100	66.6667	72.7273	44.4444	66.6667	76	50	15.3846
181450501..181451001	1	181450501	181451001	60	55.5556	90	45.1613	62.5	63.1579	50	16.6667
182092001..182092501	1	182092001	182092501	83.3333	83.3333	58.8889	67.9924	80.5555	87.4603	65.3704	38.5714
182098501..182099001	1	182098501	182099001	91.2879	90	60.2941	52.4493	86.5424	83.2857	54.1746	30.9524
182176001..182176501	1	182176001	182176501	90	85	57.7068	37	73.2727	63.8889	40.7441	34.0909
182226001..182226501	1	182226001	182226501	89.5833	93.3333	70.4762	63.3394	86.6514	75.6303	78.3333	41.6667
182372501..182373001	1	182372501	182373001	90.5263	85	64.6667	56.8421	77.1717	64.0789	51.7936	28
182527501..182528001	1	182527501	182528001	90.5483	85.6746	56.8645	55.4824	67.616	62.0186	44.7507	33.8384
183350001..183350501	1	183350001	183350501	93.3333	100	75	77.7778	100	83.3333	66.6667	18.1818
183758001..183758501	1	183758001	183758501	100	86.1888	67.8572	75.5026	85.792	71.733	62.1416	39.5833
184004501..184005001	1	184004501	184005001	89.1176	70.4545	59.6154	45.6221	70.2273	79.1119	63.5714	43.5714
184186501..184187001	1	184186501	184187001	85.7143	66.6667	87.5	76.5957	81.0811	76	55.5556	20
184196501..184197001	1	184196501	184197001	88.3333	87.5	66.25	64.1471	62.8777	68.6905	43.5606	31.25
184476501..184477001	1	184476501	184477001	94.8148	87.7778	62.037	57.8181	76.7599	81.4659	49.02	37.5
184856501..184857001	1	184856501	184857001	89.3382	79.3425	60.7843	57.3167	79.0702	65.3749	67.0833	55.9524
184904501..184905001	1	184904501	184905001	78.4375	71.875	60.9524	51.7258	84.9206	87.5458	45.098	46.0324
185864001..185864501	1	185864001	185864501	92.9545	91.0714	56.5217	60.8418	78.1818	83.2792	53.6884	33.3333
186103001..186103501	1	186103001	186103501	83.3333	100	66.6667	58.3333	67.8571	75.6098	47.3684	52.381
186439001..186439501	1	186439001	186439501	81.8056	77.5132	85.1191	57.806	74.8214	59.18	46.6013	30.7143
186919001..186919501	1	186919001	186919501	99	86.4583	60.0932	53.3607	84.6971	81.3777	58.8904	34.0152
187139501..187140001	1	187139501	187140001	89.7754	82.8947	71.7778	57.7984	74.6712	79.9134	59.4244	26.2987
187504001..187504501	1	187504001	187504501	97.7778	79.1667	60	43.0091	80.9722	80.5858	53.3394	28.3333
188476001..188476501	1	188476001	188476501	92.3077	75	50	75	87.5	85.7143	56.25	20
189297501..189298001	1	189297501	189298001	96.9697	91.6667	65.9091	67.5439	75.3623	83.7607	59.1503	31.4815
189328001..189328501	1	189328001	189328501	85.9788	75	57.8089	52.886	77.3426	71.3141	56.6802	35.6061
189534001..189534501	1	189534001	189534501	92.8572	94.1176	59.6154	54.5455	79.4118	73.0769	51.7857	36.3636
189808001..189808501	1	189808001	189808501	75	90	44.4444	35.0877	56.5217	59.0909	50	44.4444
189828501..189829001	1	189828501	189829001	90.0716	80.8081	65.341	41.8841	70.9182	67.3864	39.6329	35.4167
190861001..190861501	1	190861001	190861501	100	80	84	64.5161	56.5217	76.9231	41.1765	27.7778
190865001..190865501	1	190865001	190865501	84.5543	68.1818	59.4444	45.3086	66.7677	65.8067	42.2222	18.799
190885001..190885501	1	190885001	190885501	94.2434	86.1111	43.75	52.907	83.3812	68.4626	52.2689	30.3571
191131501..191132001	1	191131501	191132001	74.2424	94.4444	77.7778	44.0252	80.1587	79.4643	79.5455	8.33333
191562501..191563001	1	191562501	191563001	91.6667	50.7692	68.2692	41.5217	66.6364	70.546	61.9048	23.6364
191661001..191661501	1	191661001	191661501	87.8513	72.4942	57.4786	59.7954	91.1539	83.0555	70.7204	32.5815
192261001..192261501	1	192261001	192261501	87.1053	71.4744	65.0794	48.6888	63.1034	69.0972	49.0476	15.5556
193090501..193091001	1	193090501	193091001	87.5	96.4286	83.3333	71.25	86.9048	80.1282	72.5	20.8333
194624501..194625001	1	194624501	194625001	79.1667	46.3636	30	37.6061	63.3333	75.7143	56.25	34.7222
194828501..194829001	1	194828501	194829001	100	80	62.5	64.2857	75	91.6667	20	40
195154501..195155001	1	195154501	195155001	90.2586	85.0932	67.9377	75.9341	83.5569	78.0255	64.1432	20.1191
197067001..197067501	1	197067001	197067501	89.5833	96.4286	52.5	48.2028	81.0938	68.2692	54.1667	56.25
3580001..3580501	2	3580001	3580501	100	70.8333	87.5	57.8947	80	70.5882	26.9231	50
4762501..4763001	2	4762501	4763001	100	76.9231	63.6364	37.5	82.0513	83.3333	60	26.3158
4768001..4768501	2	4768001	4768501	91.8529	71.7384	73.3215	54.1062	76.0586	70.3128	56.5394	34.5062
4878001..4878501	2	4878001	4878501	95.4545	73.8095	51.6667	47.8132	80.7808	82.5397	55.2083	29.2857
4878501..4879001	2	4878501	4879001	90.9091	85.7143	60	63.5305	84.3434	88.1944	68.75	33.0357
10479001..10479501	2	10479001	10479501	78.9474	80	75	66.0714	75	78.9474	60.3896	27.2727
11036501..11037001	2	11036501	11037001	91.6667	95.2381	74.0741	65.0794	80	60	59.2593	29.1667
13413001..13413501	2	13413001	13413501	86.5648	81.4103	64.8366	66	83.8889	75.9259	50.75	20.7071
18703001..18703501	2	18703001	18703501	90.1786	91.875	56.9444	52.5379	82.8414	85.2132	66.1542	31.25
18750501..18751001	2	18750501	18751001	90.9722	82.8431	67.094	56.9228	75.431	83.165	56.6202	29.1228
24641001..24641501	2	24641001	24641501	96.1539	84.6591	75.3695	64.2623	86.7544	80.625	55.6818	43.8597
25702501..25703001	2	25702501	25703001	90.2936	80.3114	58.4561	56.6676	77.5561	81.0361	65.7258	41.9048
25707001..25707501	2	25707001	25707501	90	68.75	46.4286	57.0513	57.0588	81.9444	47.2222	42.8571
26247001..26247501	2	26247001	26247501	100	81.8182	60	66.6667	79.4118	85	58.3333	22.2222
26432001..26432501	2	26432001	26432501	94.4444	95	68.6869	67.8788	84.4615	95	55	46.4286
26890501..26891001	2	26890501	26891001	96.1539	100	73.8636	57.337	69.6428	85.1304	66.0326	36.6667
26978001..26978501	2	26978001	26978501	88.8889	100	71.4286	38.6364	80.7692	81.8182	80	14.2857
27250001..27250501	2	27250001	27250501	94.7369	89.4737	71.4286	48.718	60.8696	78.2609	33.3333	28.5714
27313501..27314001	2	27313501	27314001	96.875	66.6667	66.6667	48	88.0952	60.7143	40.4762	37.5
27892501..27893001	2	27892501	27893001	92.6136	79.9573	74.2757	55.6169	75.6735	75.4762	50.9678	24.8753
27994001..27994501	2	27994001	27994501	84.7826	95.4545	75	57.6923	62.963	67.5	34.7826	32.1429
28053501..28054001	2	28053501	28054001	92.8571	87.5	62.5	73.913	72.7273	72.7273	55.5556	37.5
28760001..28760501	2	28760001	28760501	97.2222	62.5	52.381	60.0833	89.4608	67.5325	46.9048	17.1717
28897001..28897501	2	28897001	28897501	93.3333	83.3333	44.4444	51.5873	69.5652	62.963	54.1667	23.8095
29359501..29360001	2	29359501	29360001	91.6667	92.8571	59.3333	50.8929	89.1667	83.3333	54.6667	23.3333
29666501..29667001	2	29666501	29667001	91.1765	78.5714	49.4444	70.5575	74.3056	72.2222	67.5	54.1667
30730501..30731001	2	30730501	30731001	100	67.3077	76.3889	55.1136	77.2894	77.3737	58.8889	28.7879
30845001..30845501	2	30845001	30845501	96.1539	95.2381	50	51.3513	78.125	56.5217	84	16.6667
30960501..30961001	2	30960501	30961001	100	93.75	75	67.3077	75	86.6667	47.8261	18.1818
31087001..31087501	2	31087001	31087501	94.4445	95.8333	60	47.3333	74.8036	76.8116	60.3175	16.9312
31189001..31189501	2	31189001	31189501	84.2105	87.5	78.5714	51.2195	73.913	86.6667	47.3684	33.3333
31353501..31354001	2	31353501	31354001	78.4926	64.2857	51.2821	49.0476	83.3333	76.9231	52.0652	24.2857
31367001..31367501	2	31367001	31367501	96.9697	79.6296	61.9048	44.8718	65.9722	40.303	40.7692	41.7989
31756501..31757001	2	31756501	31757001	100	80	60	51.0638	83.3333	96.4286	71.4286	42.8571
31891501..31892001	2	31891501	31892001	85.7143	100	85.7143	57.5758	52.1739	68.75	61.5385	0
32124001..32124501	2	32124001	32124501	63.9828	75	52.6316	32.8847	83.2594	51.3889	34.375	35.4167
32183501..32184001	2	32183501	32184001	90.625	69.3452	55.1339	50.3653	69.9741	71.5074	52.6786	37.5
32636001..32636501	2	32636001	32636501	95	77.3148	49.4118	45.2194	77.3504	69.4236	48.1482	0
32809001..32809501	2	32809001	32809501	92.6537	74.183	70.9565	68.022	86.8831	67.9924	48.5247	35
33822501..33823001	2	33822501	33823001	81.5686	88.6905	61.7472	40.8672	76.2218	51.9739	49.0476	27.2727
33840501..33841001	2	33840501	33841001	100	82.5	60	51.4107	82.5	73.75	48.4211	20
34476001..34476501	2	34476001	34476501	95	90.4167	76.0062	49.7599	86.0294	81.7488	35.6061	19.4444
34508501..34509001	2	34508501	34509001	87.8079	93.3333	78.0462	64.7305	72.6293	83.75	54.9342	35.4167
35416001..35416501	2	35416001	35416501	84.2105	68.75	58.8235	49.1803	68.421	82.3529	60.8696	13.3333
35443501..35444001	2	35443501	35444001	88.981	85.2273	50.1894	47.5162	62.4903	86.9394	58.8235	33.3333
37645501..37646001	2	37645501	37646001	88.8889	97.7778	74.6606	53.9776	73.1631	79.1667	48.9483	33.8624
38389001..38389501	2	38389001	38389501	83.3333	90	57.5	45.7071	64.0625	75	50.6667	13.8889
41119501..41120001	2	41119501	41120001	92.5	90.9091	82.5	82.9565	84.6154	77.1154	62.1849	50
44092501..44093001	2	44092501	44093001	90	100	57.1429	88.2353	92.3077	61.9048	68.75	38.4615
47541001..47541501	2	47541001	47541501	96.4286	76.9231	73.2143	74.8599	55.3879	58.1349	44.4444	48.136
49554001..49554501	2	49554001	49554501	100	80	54.4643	65.3922	75	64.2857	36.3636	20
49593501..49594001	2	49593501	49594001	88.2925	75	48.8095	52.0833	75.2232	79.7807	59.3398	43.3333
50270001..50270501	2	50270001	50270501	81.25	80	72.7273	46.1538	70.5882	71.4286	55.5556	36.3636
51382001..51382501	2	51382001	51382501	94.7331	81.8594	74.8956	71.3868	75.102	70.0157	65.102	30.9524
52194501..52195001	2	52194501	52195001	92.0498	87.5	76.1278	57.2115	81.9394	68.8312	56.4815	35.0877
58316501..58317001	2	58316501	58317001	89.2857	85.8974	68.3333	76.2374	77.8704	66.6209	46.0591	23.3333
58647001..58647501	2	58647001	58647501	87.2222	71.6667	47.7778	54.8459	73.5294	65	42.9412	27.7778
59242001..59242501	2	59242001	59242501	85.9158	92.3319	59.4551	58.0762	83.5023	79.7685	58.582	32.5397
60739001..60739501	2	60739001	60739501	60	93.3333	76	63.6957	88.2353	81.25	61.1111	41.6667
61249501..61250001	2	61249501	61250001	100	82.1428	81.25	53.3333	68.1818	90	37.5	33.3333
63809001..63809501	2	63809001	63809501	93.75	100	66.6667	59.5238	85.1852	80	45.8333	60
65074501..65075001	2	65074501	65075001	100	78.7879	50	48.2008	64.372	83.9744	78.7879	25
65702001..65702501	2	65702001	65702501	73.3333	100	83.8235	54.5455	80.303	75.4386	45.4545	33.3333
65711501..65712001	2	65711501	65712001	100	87.5	75	64.8148	94.7369	73.0769	56.5217	47.0588
65890501..65891001	2	65890501	65891001	94.4444	73.4848	64.4231	57.2511	72.7858	72.4265	60.9259	29.8611
66008501..66009001	2	66008501	66009001	82.963	70.4167	52.5458	32.2771	66.9136	73.5577	62.1429	29.5238
68095001..68095501	2	68095001	68095501	87.3656	75.8333	70.5747	49.6855	85.6725	74.3707	33.6743	26.6667
69671501..69672001	2	69671501	69672001	96.5909	72.1288	65.4071	54.4898	70.5488	77.8421	48.9389	32.0856
70432501..70433001	2	70432501	70433001	75.2101	86.6667	55.7692	42.3374	67.4908	67.9426	30.7895	25.3968
70859001..70859501	2	70859001	70859501	95.0717	85.1852	58.2751	53.6002	66.0606	89.221	53.5632	24.1667
71662001..71662501	2	71662001	71662501	96.5278	70.8333	58.9569	40.9962	54.4444	52.4328	35.4762	26.5306
71803501..71804001	2	71803501	71804001	78.5068	60.2273	66.6667	57.2674	100	68.3333	47.7273	48.5714
71882501..71883001	2	71882501	71883001	93.3333	66.6667	70.8333	48.3006	87.8788	73.8095	46.0318	22.2222
72366501..72367001	2	72366501	72367001	100	85.7143	57.1429	64.8649	86.6667	76.9231	54.5455	20
73339001..73339501	2	73339001	73339501	88.7831	73.545	65.5303	52.4992	73.7473	62.3016	37.2222	21.8045
74746001..74746501	2	74746001	74746501	95.3788	80.3571	80.303	63.3253	74.1228	66.9654	35.672	14.5623
75292001..75292501	2	75292001	75292501	86.0577	61.6667	52.7778	38.3525	43.1111	44.1667	48.3333	18.75
75432501..75433001	2	75432501	75433001	95.1357	89.1667	77.6087	60.6313	74.8214	75	50	22.0833
76337001..76337501	2	76337001	76337501	95.4545	75.188	85.3619	66.3338	91.3949	85.3073	55.4945	50
76380001..76380501	2	76380001	76380501	96.3726	100	71.4103	63.6146	83.7266	81.0113	58.7762	15.873
76549501..76550001	2	76549501	76550001	93.323	91.1539	74.8397	70.0093	90.9317	90.9275	66.2245	44.652
76622001..76622501	2	76622001	76622501	100	100	75	83.3333	84.6154	86.6667	61.9048	40
82347001..82347501	2	82347001	82347501	100	76.9231	78.022	66.7234	61.1111	71.7172	47.4026	22.2222
84460001..84460501	2	84460001	84460501	81.3468	70.8333	66.5439	65.4024	60.5303	53.7655	57.5862	25.1111
84694501..84695001	2	84694501	84695001	89.4444	88.3117	75.4386	71.1957	68.323	70.8889	52.5862	47.7778
87122501..87123001	2	87122501	87123001	97.2222	93.3333	76.1905	65	56.3492	65.7658	41.9753	28.7879
91002501..91003001	2	91002501	91003001	87.1905	81.9703	59.3129	44.522	74.8453	75.881	60.0799	29.5145
91009501..91010001	2	91009501	91010001	89.6825	88.8889	63.9216	53.4591	80.2857	64.3791	54.5322	37.7778
91337001..91337501	2	91337001	91337501	94.6667	86.3736	65.377	52.1589	82.9932	68.9988	53.6923	24.4444
92297501..92298001	2	92297501	92298001	91.6409	90.3509	68.4524	49.6599	75.9146	74.3421	58.9286	26.7483
92481001..92481501	2	92481001	92481501	73.0769	100	53.8462	50	75	59.0909	53.8462	35.7143
92690501..92691001	2	92690501	92691001	91.2222	87.5	76.3986	47.3138	86.5385	68.6757	55.6452	31.8841
93036001..93036501	2	93036001	93036501	88.0187	76.25	69.1667	47.2718	84.9206	74.1667	46.3542	38.3333
94621001..94621501	2	94621001	94621501	95	87.6984	63.5965	66.0121	73.3333	71.4815	73.3333	25.1852
97873501..97874001	2	97873501	97874001	98.5507	84.3094	72.8114	74.209	75.141	64.8495	65.2451	59.2593
98505001..98505501	2	98505001	98505501	41.1376	51.691	69.451	43.1387	67.5	62.5	51.4286	42.1266
100763501..100764001	2	100763501	100764001	83.8095	67.5	63.3333	56.5735	70.6061	63.3333	48.1482	45.5556
100958501..100959001	2	100958501	100959001	70	67.8572	79	48.1429	71.2202	62.5	75.7576	35.7143
101612001..101612501	2	101612001	101612501	94.281	78.5714	69.5887	49.5509	77.5095	75.0992	50.7246	45.2381
102847501..102848001	2	102847501	102848001	100	72.7273	80	62.1622	72.7273	70.5882	75	27.2727
104095001..104095501	2	104095001	104095501	84.6154	88.8889	75	60	71.4286	75	25	12.5
105536501..105537001	2	105536501	105537001	94.1176	79.4872	52.2727	55.6277	97.2222	75.7143	36.8056	37.5
107492001..107492501	2	107492001	107492501	94.1176	84.5098	75.4762	66.4493	51.3889	65.8333	20.4861	40
109664501..109665001	2	109664501	109665001	83.3333	88.2353	50	67.3469	64.4737	65.2174	42.5926	21.4286
113204501..113205001	2	113204501	113205001	93.3333	86.4899	66.4072	63.1663	69.5316	58.599	40.8931	27.3545
114087001..114087501	2	114087001	114087501	89.0942	87.3333	56.6667	56.5426	73.5747	75.0108	57.4547	22.9565
115602501..115603001	2	115602501	115603001	86.3659	73.8503	65.9295	64.4773	70.9843	75.8592	45.0267	23.5897
116646001..116646501	2	116646001	116646501	85.7143	88.8889	71.4286	40.7407	57.1429	52.1739	60	28.5714
117898501..117899001	2	117898501	117899001	94.1176	90.4545	65	38.6111	64.6154	56.6667	48.7013	41.8182
118544501..118545001	2	118544501	118545001	94.6428	85.1215	62.0886	63.1174	85.4167	77.8881	52.1296	32.5641
119842501..119843001	2	119842501	119843001	92.3851	77.6268	68.9236	62.1066	85.7456	72.6533	63.9946	37.9167
119866501..119867001	2	119866501	119867001	93.8095	95.8333	68.032	53.9099	69.5628	67.8977	48.3824	53.6111
121419001..121419501	2	121419001	121419501	100	80	50	51.1111	85.1852	85	36	33.3333
121922501..121923001	2	121922501	121923001	97.4359	88.2353	57.8431	68.6911	89.6032	79.3651	50.8838	31.8182
124544501..124545001	2	124544501	124545001	93.5	82.5397	66.1539	49.6622	79.6522	68.4444	46.1275	24.4231
125446001..125446501	2	125446001	125446501	93.0289	82.5	86.3839	73.1944	82.2193	78.5948	43.0556	25
125472501..125473001	2	125472501	125473001	100	90	69.5652	45.4545	86.8421	85	52.1739	40
125644001..125644501	2	125644001	125644501	97.6191	84.8485	74.359	70.7483	84.6154	72.2222	67.8161	35.8974
126789501..126790001	2	126789501	126790001	100	76.4706	57.1429	67.4419	88.2353	72.7273	56.5217	35.2941
127437001..127437501	2	127437001	127437501	84.2105	81.25	69.2308	70.6897	91.3043	53.5714	36.3636	50
128620001..128620501	2	128620001	128620501	100	78.5714	64.2857	66.6667	89.2857	62.3016	60.3448	34.6154
128918501..128919001	2	128918501	128919001	91.0331	92.5	48.3066	59.9129	55.5556	57.4074	46.6667	24.1667
128951001..128951501	2	128951001	128951501	86.5106	74.1667	66.0714	61.2178	63.3043	66.502	38.6466	41.6667
130247501..130248001	2	130247501	130248001	83.5318	88.0556	63.8095	65.4417	67.9048	68.5323	55.4718	20.0535
130375001..130375501	2	130375001	130375501	92.8571	92.3077	78.5714	56.1403	77.2727	73.0769	36.8421	64.2857
130537001..130537501	2	130537001	130537501	100	77.7778	66.6667	59.4595	86.9565	84.6154	72.7273	33.3333
130706501..130707001	2	130706501	130707001	81.2865	78.3047	70.4072	50.1507	67.9643	75.2381	56.0606	29.2659
131345501..131346001	2	131345501	131346001	96.2402	85.9069	74.4444	60.8127	81.3063	73.9478	63.5017	26.613
131346001..131346501	2	131346001	131346501	95.5882	73.5088	55.6818	63.8745	68.8889	69.6023	45.6897	27.0833
131648501..131649001	2	131648501	131649001	95.2381	80.8442	71.4646	47.7118	93.7134	70.5184	44.9275	34.9588
131649001..131649501	2	131649001	131649501	88.4615	72.0779	61.3636	47.151	74.3421	71.8531	49.2064	13.9423
132045001..132045501	2	132045001	132045501	95.0232	91.0428	69.0215	47.6366	73.7634	65.9946	54.7859	16.4983
133612001..133612501	2	133612001	133612501	92.3077	72.7273	58.3333	59.375	75	68.75	46.1538	20
135678001..135678501	2	135678001	135678501	94.4444	72.7778	76.1111	64.1308	93.3007	87.6254	64.9184	35
139103501..139104001	2	139103501	139104001	94.5906	97.2222	74.8804	69.1818	75.9317	78.4615	66.6836	46.4286
141244501..141245001	2	141244501	141245001	94.1176	78.8461	77.9832	67.8063	80.4935	81.3465	60.8333	34.3382
142162501..142163001	2	142162501	142163001	85.0267	56.25	80	71.342	77.2727	72.6191	63.4615	13.1579
143681501..143682001	2	143681501	143682001	91.1154	73.718	66.6667	50.434	72.7564	65.0463	41.317	16.4931
143682001..143682501	2	143682001	143682501	75.3572	80.4167	73.5577	49.9914	43.8889	45.5556	34.6667	2.85714
145403001..145403501	2	145403001	145403501	84.9833	57.2222	67.6978	49.2924	71.7058	65.6785	53.3844	23.0263
145428001..145428501	2	145428001	145428501	93.9027	89.9621	84.3074	62.3849	76.7118	76.9721	54.0548	38.0308
145677001..145677501	2	145677001	145677501	83.3333	78.5714	66.6667	39.3939	70.5882	72.2222	55.5556	21.4286
146009501..146010001	2	146009501	146010001	79.1667	87.5	66.6667	53.3482	68.75	83.3333	38.8889	32.5
146028501..146029001	2	146028501	146029001	100	79.3522	59.2437	55.2248	82.8506	71.7284	52.1739	34.5455
146032001..146032501	2	146032001	146032501	97.0588	75	50	56.3686	76.9231	73.8095	59.0909	34.375
147849501..147850001	2	147849501	147850001	81.1403	79.4872	52.2727	42.8571	77.5	67.3797	64.7059	27.1429
149159001..149159501	2	149159001	149159501	95.4545	86.4146	67.0833	52.0078	76.796	65.3706	54.8611	38.4058
149562001..149562501	2	149562001	149562501	95.4545	91.6667	92.8572	54.1379	77.0588	75.5682	66.2879	31.1111
149837501..149838001	2	149837501	149838001	95.2381	69.6154	62.3737	63.0917	67.4638	79.3137	63.1271	29.2614
151714001..151714501	2	151714001	151714501	94.6667	83.4091	69.75	50.4263	71.1355	73.7762	57.7	25
152749001..152749501	2	152749001	152749501	94.7352	90	67	58.7854	87.8676	73.6378	49.9927	31.7096
152754501..152755001	2	152754501	152755001	85.7143	72.7273	50	37.5	100	73.3333	66.6667	15.3846
153142501..153143001	2	153142501	153143001	93.9683	78.141	66.0365	56.094	74.7077	76.7677	51.6381	41.5584
154924501..154925001	2	154924501	154925001	93.3333	84.7826	73.3333	55.2632	72.8572	70	53.5714	20
155536501..155537001	2	155536501	155537001	100	80.7692	78.5714	58.1081	82.1428	77.7778	45.6522	15
155544001..155544501	2	155544001	155544501	86.3043	78.2353	76.9737	54.4776	77.5437	78.7336	54.4118	37.5
156199001..156199501	2	156199001	156199501	86.6601	86.4286	66.4474	54.2764	77.521	71.6346	56.7529	33.8889
156311501..156312001	2	156311501	156312001	92.3077	80	61.5385	46.1538	89.2857	78.5714	66.6667	43.75
156859001..156859501	2	156859001	156859501	86.1111	81.9853	67.9487	50.8403	79.4218	85.3681	56.0497	25.4902
156874501..156875001	2	156874501	156875001	91.621	87.451	73.2997	68.7141	77.4286	67.4147	50.1632	25
156907001..156907501	2	156907001	156907501	89.4506	81.6667	56.8889	55.802	86.0158	73.8571	57	34.0909
157274001..157274501	2	157274001	157274501	90.0794	86.3636	70.8333	56.4516	78.8043	54.1667	39.4231	30.5556
158207501..158208001	2	158207501	158208001	100	84.6154	50	48.9796	50	73.0769	57.1429	41.6667
158538001..158538501	2	158538001	158538501	92.0139	87.013	80.9722	46.2488	80.2019	65.6548	56.002	33.4615
158602001..158602501	2	158602001	158602501	95	90.873	70.8791	52.3404	68.2011	70.1282	56.0345	45.7895
158629501..158630001	2	158629501	158630001	83.1169	75	68.8889	50.5556	84.6296	86.6667	50.7936	40
159512501..159513001	2	159512501	159513001	80.5556	96.2963	66.6667	58.3333	64.2857	72.2222	48.1481	61.9048
160241001..160241501	2	160241001	160241501	92.1569	82.0346	62.4242	52.574	80.2049	71.9565	62.0833	44.3434
160274501..160275001	2	160274501	160275001	95.6522	90.9091	69.2308	58	63.1579	71.4286	42.3077	28.5714
160378001..160378501	2	160378001	160378501	97.5447	82.7622	73.2761	63.3248	70.0902	62.9442	53.4192	26.3393
162609501..162610001	2	162609501	162610001	94.4444	66.6667	77.7778	70	86.1111	75	52.9412	25
163219001..163219501	2	163219001	163219501	82.8283	79.6537	54.416	55.1768	89.411	78.4392	66.2698	34.2593
163314501..163315001	2	163314501	163315001	95.9249	77.0833	68.75	48.6607	80.6331	73.9718	50.7812	37.0915
163391501..163392001	2	163391501	163392001	94.1667	89.0498	68	64.9238	74.4108	72.9766	64.4414	52.1008
163611001..163611501	2	163611001	163611501	86.4286	85.7143	61.5385	52.8846	57.6923	70	49.2857	25
163918001..163918501	2	163918001	163918501	94.7369	87.5	55.5556	48.5714	83.3333	70	68.1818	12.5
164026001..164026501	2	164026001	164026501	100	78.0423	72.2222	80.1482	71.6667	83.4343	52.4677	56.0606
164677501..164678001	2	164677501	164678001	97.8261	81.448	64.1944	55.1489	80.1957	69.3452	62.6437	28.8889
164890001..164890501	2	164890001	164890501	87.0879	100	39.5833	26.5079	71.5947	78.4299	62.6923	27.7778
165133501..165134001	2	165133501	165134001	92.8572	83.75	61.9048	53.7007	91.0973	92.8572	44.2857	44.4444
165141501..165142001	2	165141501	165142001	86.9048	75.5952	54.1667	53.8287	69.8413	73.5348	36.5079	20.6349
165251001..165251501	2	165251001	165251501	87.2283	78.4091	67.3611	48.5686	61.8421	70.8421	62.1212	37.218
165341501..165342001	2	165341501	165342001	90.3333	92.4892	56.7308	56.8391	72.2448	63.1944	54.3527	15.8333
165345501..165346001	2	165345501	165346001	97.7273	84.8684	47.9545	46.4416	83.3977	73.3333	64.6032	17.4185
165425001..165425501	2	165425001	165425501	94.6522	92.5	62.1345	57.2792	85.049	83.2857	51.6667	32.5
165439001..165439501	2	165439001	165439501	93.0089	82.0208	57.6452	58.1028	81.871	79.1188	44.3806	31.6348
165531501..165532001	2	165531501	165532001	97.9167	84.6154	80.0654	49.3409	87.3235	82.7614	45.3228	30
165695501..165696001	2	165695501	165696001	84.0523	90.5556	63.2576	58.0745	59.0725	69.5385	43.8889	18.2186
165907001..165907501	2	165907001	165907501	86.0806	80.3419	75.204	57.0436	80.2131	61.6365	71.7065	33.2584
165960501..165961001	2	165960501	165961001	85.7143	60	66.6667	35.8974	44	76.9231	45.4545	12.5
166257501..166258001	2	166257501	166258001	89.375	87.5	70.4961	62.2433	69.0499	57.9032	52.9911	25.4167
166321501..166322001	2	166321501	166322001	98.0769	90.3846	74.0741	62.3554	84.4086	61.4035	40.1867	12.5
166413001..166413501	2	166413001	166413501	93.3333	81.1111	75	65	79.0598	77.3077	49.2064	50
166515001..166515501	2	166515001	166515501	100	77.7778	84.2105	45.4545	82.1429	86.3636	44	11.1111
166962501..166963001	2	166962501	166963001	89.9351	85.1389	78.7817	53.6414	70.6926	66.1133	59.192	23.0159
166995001..166995501	2	166995001	166995501	85.8238	88.0952	63.8889	61.745	60.6641	73.9583	52.1092	27.8139
167589001..167589501	2	167589001	167589501	96.1539	93.75	59.5238	50	87.8788	82.6087	53.3333	29.1667
167745501..167746001	2	167745501	167746001	100	100	76.9231	67.6923	81.3953	69.4444	64.7059	30.4348
168448501..168449001	2	168448501	168449001	93.5606	72.9167	80	64.0625	71.4286	70.4545	51.6608	35.7143
168756001..168756501	2	168756001	168756501	93.3333	85	87.5	79.1667	95	72.5	52.1739	45
168947501..168948001	2	168947501	168948001	92.3789	87.1053	68.8259	71.3203	76.0442	80.9091	56.1625	35.2339
169059001..169059501	2	169059001	169059501	86.9219	95.4545	78.4091	63.3333	67.8977	63.141	55.1948	43.4066
169305001..169305501	2	169305001	169305501	89.4737	100	71.4286	60.8696	62.5	76	42.1053	33.3333
169520001..169520501	2	169520001	169520501	92.2619	79.8701	65.5289	56.8813	80.2094	76.8452	48.4222	19.2262
169520501..169521001	2	169520501	169521001	91.6667	80.1282	85.8333	59.0909	89.6761	70.8772	37.6191	30.9524
169542501..169543001	2	169542501	169543001	81.8182	75	50	64.1577	92.8571	80.5556	62.5	14.2857
169709501..169710001	2	169709501	169710001	97.534	87.8571	57.6248	56.4345	85.8812	82.0573	65.4942	23.3631
169940501..169941001	2	169940501	169941001	93.2664	75.8929	57.0436	58.9055	59.7461	64.655	44.4956	42.3927
171768001..171768501	2	171768001	171768501	94.0476	76.6667	64.5833	55.7692	88.3681	71.6667	56.6452	31.9444
172075501..172076001	2	172075501	172076001	89.2434	79.5516	60.56	43.6005	74.4267	69.7701	54.7654	32.2344
172146001..172146501	2	172146001	172146501	92.8571	94.7369	92.3077	65.8537	71.4286	59.0909	36.6667	50
172247501..172248001	2	172247501	172248001	91.6667	89.4737	80	53.9216	82.8572	78	62.5	38.0952
172301001..172301501	2	172301001	172301501	86.6162	86.6931	60.9369	49.6561	70.5715	62.2854	47.084	28.7037
172303001..172303501	2	172303001	172303501	90.4762	77.7778	76.1905	62.766	81.8182	63.6364	59.6154	8.33333
172497001..172497501	2	172497001	172497501	92.2222	64.3791	59.8291	49.2817	66.9444	89.8325	47.834	38.4921
172722001..172722501	2	172722001	172722501	99.2064	85.3676	68.8582	54.5622	62.6208	67.1843	51.342	18.7254
172722501..172723001	2	172722501	172723001	96.9136	77.7778	74.8774	59.2625	96.4286	86.4583	68.9189	30
172770501..172771001	2	172770501	172771001	87.2024	78.7037	48.5227	48.5119	70.6433	63.4081	35.625	34.7643
172809001..172809501	2	172809001	172809501	91.6667	87.5	77.7778	72.7273	93.75	92.3077	51.6129	41.6667
173139001..173139501	2	173139001	173139501	83.7321	63.5714	66.6667	51.0714	80	69.7917	69.883	33.3333
173397001..173397501	2	173397001	173397501	83.3333	79.1667	63.8393	57.7381	69.0476	76.9231	54.386	33.3333
174282501..174283001	2	174282501	174283001	91.6667	81.8595	69.9495	59.8596	79.2298	78.6014	51.8128	37.963
178316001..178316501	2	178316001	178316501	94.4444	82.0106	53.3333	46.6089	87.8307	66.3004	65.9722	29.1667
178736001..178736501	2	178736001	178736501	90.5122	83.4921	48.7631	50.3983	77.2962	67.9972	49.2008	26.6308
179746501..179747001	2	179746501	179747001	94.1176	83.3333	44.4444	47.9167	73.3333	42.1053	60	38.4615
179933501..179934001	2	179933501	179934001	95.4365	86.8056	48.8633	67.7933	84.6841	74.3664	68.4688	59.92
179981001..179981501	2	179981001	179981501	89.4737	91.6667	82.6087	73.7705	70.8333	77.2727	39.1304	41.6667
180329001..180329501	2	180329001	180329501	97.3333	84.4444	67.4545	56.101	74.5882	66.2281	47.7381	25.4286
180505501..180506001	2	180505501	180506001	93.7912	79.6053	78.5714	60.2593	87.3219	80.3175	60.2564	27.0115
180934001..180934501	2	180934001	180934501	95.754	88.0435	58.7392	54.8313	73.1393	74.1675	46.0248	22.6343
3102001..3102501	3	3102001	3102501	88.5399	83.1911	59.7109	56.5934	83.9757	73.0196	70.5693	55.9524
6139001..6139501	3	6139001	6139501	93.3712	83.6111	79.7078	73.4848	79.1954	81.9025	67.9086	33.8942
9484501..9485001	3	9484501	9485001	89.6825	73.6842	74.1072	45.8625	70.4535	72.6294	56.746	36.8007
9536001..9536501	3	9536001	9536501	95.8333	86.6667	80.7692	44.2623	56.25	68.9655	44.4444	33.3333
9853501..9854001	3	9853501	9854001	86.8116	85.7143	44.7917	57.3529	56.4935	77.4725	49.2556	29.1667
14472501..14473001	3	14472501	14473001	86.8421	69.2308	65	56.5574	66.25	52.7778	48	29.1667
18146001..18146501	3	18146001	18146501	95.2381	85.7143	46.6667	51.5625	82.6087	80.9524	62.5	38.4615
19176501..19177001	3	19176501	19177001	66.6667	85.7143	76.9231	37.5	72.7273	88.2353	57.6923	41.1765
20230001..20230501	3	20230001	20230501	87.5	88.8889	66.6667	42.5532	46.6667	71.875	54.5455	37.5
22138501..22139001	3	22138501	22139001	98.2143	93.6508	80.4396	67	79.2824	79.0921	62.2222	41.6667
22224501..22225001	3	22224501	22225001	95.4545	100	83.3333	60.3774	68.9655	71.4286	44.4444	50
24293501..24294001	3	24293501	24294001	89.4737	88.4615	63.3333	61.0169	70	39.3939	50	34.7826
25694501..25695001	3	25694501	25695001	76	91.6667	60	33.3333	62.5	78.2609	61.5385	40
26747001..26747501	3	26747001	26747501	93.75	73.3333	44.4444	51.8519	70.5882	56.25	53.3333	30
26794001..26794501	3	26794001	26794501	95	75	72.7273	51.9231	75	57.1429	55.8824	46.1538
27560501..27561001	3	27560501	27561001	100	100	53.8462	57.1429	86.3636	72.7273	27.5862	15.3846
28493001..28493501	3	28493001	28493501	98.4848	87.1795	73.3333	76.087	73.1183	64.3478	59.375	8.57143
29130501..29131001	3	29130501	29131001	88.8889	85.1852	88.2353	54.088	71.4286	72.9167	31.1111	33.3333
29820001..29820501	3	29820001	29820501	88.2353	86.6667	52.9412	64.8649	55.5556	75	50	46.1538
29856001..29856501	3	29856001	29856501	87.4819	85.1496	69.7751	61.6646	74.6223	63.3448	62.6852	20.8571
30326001..30326501	3	30326001	30326501	86.3636	90	73.8095	57.3171	57.6923	60.7143	31.5789	27.2727
31048001..31048501	3	31048001	31048501	95.2381	74.9459	68.8889	63.7668	65.9722	53.7247	39.7241	41.6667
31049501..31050001	3	31049501	31050001	92.6435	90.2311	74.906	68.3333	78.9547	76.0989	54.4381	22.5
32743501..32744001	3	32743501	32744001	97.6191	83.3333	63.8889	53.4591	73.0769	71.4286	44	21.0526
32770501..32771001	3	32770501	32771001	94.4444	80.3572	71.4286	54.5455	96.6667	87.5	47.6191	16.6667
33509501..33510001	3	33509501	33510001	87.7828	72.3776	68.5096	46.5832	61.0132	60.5263	44.9248	33.75
34198001..34198501	3	34198001	34198501	86.9048	81.6886	66.4336	57.2515	66.3131	66.7067	50.8184	32.5
37687501..37688001	3	37687501	37688001	63.6905	74.7059	71.9048	37.711	86.3306	92.9545	65.942	39.7059
37835001..37835501	3	37835001	37835501	87.1429	78.3333	63.6364	52.9885	75.4902	73.3333	53.4091	42.8571
38356001..38356501	3	38356001	38356501	84.8485	95.6044	72.8395	66.6922	72.1295	71.3492	69.5869	34.4017
41325001..41325501	3	41325001	41325501	92.8571	82.3529	73.913	52.2727	87.5	85	47.6191	28.5714
43636001..43636501	3	43636001	43636501	91.0873	85.3632	70.4487	65.9864	65.3846	65.5747	57.2712	52.2807
51629501..51630001	3	51629501	51630001	97.2222	87.7273	57.0707	58.2615	83.8068	72.1726	41.0119	25.4464
52465501..52466001	3	52465501	52466001	87.5	81.8182	41.6667	51.3158	87.5	75	60.5263	35
52990001..52990501	3	52990001	52990501	100	81.9444	60.7143	67.2249	77.7778	64.2857	61.5385	37.1429
53287501..53288001	3	53287501	53288001	90.3226	87.5	42.3077	64.2857	93.1034	69.5652	58	40
53378001..53378501	3	53378001	53378501	92.8977	85.4167	65.873	65.7773	74.4071	66.0526	51.614	43.29
53734501..53735001	3	53734501	53735001	83.7662	75	55	59.2857	66.4835	72.5	64.9351	30
54518501..54519001	3	54518501	54519001	92.1053	88.0702	68.2487	65.4167	88.1764	75.3205	61.9643	37.5652
54732001..54732501	3	54732001	54732501	100	75	46.1538	46	78.5714	66.6667	60	40
56470001..56470501	3	56470001	56470501	93.2026	74.8739	54.5833	68.8491	77.7778	69.4931	61.5238	34
56909001..56909501	3	56909001	56909501	90.9091	60	82.3529	54.8387	65	65.5172	54.5455	43.75
58072001..58072501	3	58072001	58072501	91.4815	70	53.3333	49.8488	61.1111	78.8889	73.0769	46.1538
59090001..59090501	3	59090001	59090501	81.25	77.7778	78.7879	65.3266	54.8913	56.9444	48.75	55
60317501..60318001	3	60317501	60318001	83.3333	100	75	37.931	85.7143	83.3333	53.3333	45.4545
61907001..61907501	3	61907001	61907501	100	72.2222	73.5294	61.7647	68.5185	66.6667	51.5152	36.1111
66319501..66320001	3	66319501	66320001	100	66.6667	75	58.5366	79.4118	100	50	18.1818
66900501..66901001	3	66900501	66901001	94.1176	90.7692	75.7895	80	72.5	64.8	57.8378	60
67244001..67244501	3	67244001	67244501	97.2222	93.4677	88.6243	73.3796	78.5714	76.3055	58.6905	23.8889
69288501..69289001	3	69288501	69289001	93.6027	87.7622	63	51.0106	83.7662	77.7472	45.2709	17.5889
69358501..69359001	3	69358501	69359001	86.7589	88.8889	84.375	66.0068	94.1176	85.0267	61.0417	32.1429
69376501..69377001	3	69376501	69377001	97.0588	78.125	75.3953	69.5948	80.8972	61.3825	31.8182	16.6667
69599001..69599501	3	69599001	69599501	89.4318	85.4545	65.9664	54.6484	61.5262	66.8182	49.215	30.0543
79530501..79531001	3	79530501	79531001	96.6013	83.7945	65.5556	64.6763	79.6191	81.7925	65	40.9091
81521501..81522001	3	81521501	81522001	100	88.8889	64.7059	58.3333	71.4286	52.6316	72.7273	20
82545501..82546001	3	82545501	82546001	92.3077	92.8571	70	60.7143	92.8572	64.7059	85	25
82835001..82835501	3	82835001	82835501	92.6543	84.7944	50.0534	41.4899	72.2222	75.7206	40.0567	32.7381
83792501..83793001	3	83792501	83793001	76.6667	100	60	35.2837	69.6428	82.1428	40.4762	25
89444001..89444501	3	89444001	89444501	96.6667	93.3333	71.0317	58.3265	72.7273	67.5556	46.0606	17.7778
89485501..89486001	3	89485501	89486001	97.7273	83.6898	84.1176	70.8207	84.5327	62.7451	36.3889	12.5
89596501..89597001	3	89596501	89597001	90.9091	90.9091	75	58.3333	86.2069	78.9474	34.7826	35.7143
89747501..89748001	3	89747501	89748001	100	87.5	77.0833	64.1509	64.2857	91.3043	25	57.265
96124001..96124501	3	96124001	96124501	87.6191	81.0526	74.1176	73.4426	75.4545	60.6452	55.1515	50
97565501..97566001	3	97565501	97566001	96.1905	73.1746	57.0748	49.9476	76.3029	54.7258	49.4827	28.4014
99239001..99239501	3	99239001	99239501	79.3103	93.1034	57.6923	49.495	73.5849	74.4186	61.8182	40.625
100832001..100832501	3	100832001	100832501	94.5633	85.2381	80.5068	60.0324	74.4509	78.1955	43.2184	20.3704
101126001..101126501	3	101126001	101126501	94.4444	87.5	66.6667	57.7465	80.7692	80.7692	44.4444	33.3333
101939501..101940001	3	101939501	101940001	70.7143	84.2857	38.4615	44.9495	83.3333	70	45	0
101995501..101996001	3	101995501	101996001	100	100	61.5385	72	80	72.7273	53.3333	0
102070001..102070501	3	102070001	102070501	70	60.1732	51.1905	37.0609	53.954	48.2143	35.9596	27.6515
102325501..102326001	3	102325501	102326001	86.8421	74.5824	71.7172	61.9923	77.4348	79.1429	62.3077	29.0909
102448501..102449001	3	102448501	102449001	84.1765	75.3804	77.5298	47.2862	65.8482	64.0252	45.3383	38.8889
103023001..103023501	3	103023001	103023501	85.4167	85.3535	58.3333	50.2741	93.098	76.8518	64.6825	53.3333
106968001..106968501	3	106968001	106968501	100	92.8572	61.1111	51.0638	80.9524	66.0714	59.2593	34.375
107059501..107060001	3	107059501	107060001	100	81.579	72.5	50	77.7778	58.6207	41.6667	11.7647
107416001..107416501	3	107416001	107416501	92.0833	81.5657	60.5357	51.9205	76.2903	65.2381	58.3916	58.3333
107538501..107539001	3	107538501	107539001	97.6191	63.3333	71.4286	56.1905	71.9298	66.6667	36.6667	22.2222
107685001..107685501	3	107685001	107685501	88.8889	84.6154	55	40.9091	82.2222	86.3636	50	35.2941
107882001..107882501	3	107882001	107882501	91.1111	81.9444	67.5	56.2904	63.9892	63.4286	43.2927	24.812
108006001..108006501	3	108006001	108006501	78.9126	77.7381	49.7907	42.1517	79.23	71.4466	59.7253	34.7835
108163501..108164001	3	108163501	108164001	91.1111	77.7778	68.9484	67.6471	79.4444	63.3333	56.25	22.9692
108252001..108252501	3	108252001	108252501	78.0714	78.3333	60.0952	59.6568	72.4556	71.1723	40.3623	37.7143
108270501..108271001	3	108270501	108271001	94.1176	88.8889	65.2174	67.3913	90.3226	93.9394	50	36.3636
108285001..108285501	3	108285001	108285501	94.5652	88.4454	51.3072	60.5964	73.655	80.7692	52.3077	33.1349
115634501..115635001	3	115634501	115635001	100	68.75	57.1429	43.5897	76.1905	75	50	33.3333
116341501..116342001	3	116341501	116342001	86.3636	60	70.5882	50.8772	74.2857	82.6087	40.5405	36.3636
117025001..117025501	3	117025001	117025501	85.5739	90.1709	67.9976	61.0497	72.9544	71.8017	48.5348	30.0699
119593501..119594001	3	119593501	119594001	91.6667	75.3439	55.5556	58.6111	68.7166	55.3872	50	34.7222
120813501..120814001	3	120813501	120814001	91.6667	79.4444	60.6335	59.9281	82.7839	73.262	53.8462	44.9735
121817001..121817501	3	121817001	121817501	96.2963	70.8333	57.1429	51.5152	83.871	90	48.1481	36.8421
122444001..122444501	3	122444001	122444501	95.5555	82.5757	66.6667	58.1197	77.5132	75.6061	65.5702	42.1569
122716501..122717001	3	122716501	122717001	92.2222	91.6353	71.8811	65.7628	81.3793	83.0435	64.2178	29.0625
123222501..123223001	3	123222501	123223001	90	86.7424	65.8333	52.8889	71.2454	68.5714	51.1905	22.2222
123464001..123464501	3	123464001	123464501	87.3377	77.5	67.4603	76.0982	74.5951	76.4286	70.2564	47.7778
124024501..124025001	3	124024501	124025001	88.4241	92.5926	61.1111	50.9677	80.7253	79.899	51.5152	22.7946
125405501..125406001	3	125405501	125406001	93.3333	72.2222	60.4348	54.1146	72.7343	65.6296	51.6667	55.8704
126650501..126651001	3	126650501	126651001	78.9683	73.5577	54.5455	54.8267	87.0588	87.22	65	46.9697
127642501..127643001	3	127642501	127643001	89.7802	83.5714	66.4444	55.2295	64.8	72.7891	59.5711	29.697
129174501..129175001	3	129174501	129175001	92.6191	84.6591	82	65.2989	73.4756	78.9355	55.7297	23.8095
129399001..129399501	3	129399001	129399501	96.9697	86.9445	65.528	65.0596	72.333	70.0593	49.6247	31.6667
129620001..129620501	3	129620001	129620501	100	86.7424	71.9608	67.7632	78.2353	77.668	42.75	38.0952
129728001..129728501	3	129728001	129728501	90	90.9091	75	55.7692	94.7369	93.75	65.3846	31.8182
129850501..129851001	3	129850501	129851001	83.3333	94.1176	57.8947	69.2308	85.1852	69.2308	45.4545	20
130063501..130064001	3	130063501	130064001	89.5238	88.8889	58.3333	61.4549	64.902	71.7262	56.6667	4.54545
130198001..130198501	3	130198001	130198501	83.3333	83.3333	66.6667	56.5217	62.069	70.9677	43.3333	18.75
130406001..130406501	3	130406001	130406501	86.6667	83.3333	70	35.5556	70.5882	77.7778	51.4286	11.1111
130507001..130507501	3	130507001	130507501	91.6667	81.1111	43.0303	43.2213	74.6913	83.6309	26.1538	42.8571
130942501..130943001	3	130942501	130943001	91.2037	77.7778	68.3333	45.0603	77.9386	77.0833	60.6979	23.8636
130966501..130967001	3	130966501	130967001	93.5417	77.2727	62.5	35.8696	81.579	69.4444	41.6667	28.5714
130986501..130987001	3	130986501	130987001	96.4286	82.2115	52.7778	50.8089	91.6667	76.3636	57.7381	20
130992501..130993001	3	130992501	130993001	85.7143	87.5	60	79.5455	89.2857	77.7778	55.5556	17.6471
131645501..131646001	3	131645501	131646001	88.4454	75	73.1203	63.1302	74.5727	63.6029	52.4038	28.75
135163501..135164001	3	135163501	135164001	94.4444	90.9091	72.7273	42	85.7143	66.6667	37.5	14.2857
135523501..135524001	3	135523501	135524001	93.3333	83.8095	54.4444	56.9532	72.2222	77.1242	65.5556	30.5556
137303501..137304001	3	137303501	137304001	100	88.8889	58.75	62.1409	79.4643	75.7937	67.0426	42.3077
138240001..138240501	3	138240001	138240501	91.6667	87.2283	65	63.6905	85.2941	73.913	76	27.2727
138336001..138336501	3	138336001	138336501	91.6667	83.3333	66.6667	57.6271	77.7778	82.6087	59.375	37.5
142766501..142767001	3	142766501	142767001	84.6154	90	69.2308	57.0513	86.9565	53.5714	43.4783	40
143637001..143637501	3	143637001	143637501	88.8889	85.2381	74.6439	72.9563	74.321	66.6667	39.3484	22.2222
143682501..143683001	3	143682501	143683001	88.8889	75	72.7273	60.1967	89.1984	81.3889	60.6061	25.8929
143876001..143876501	3	143876001	143876501	92.8572	72.2222	70.1299	57.9832	61.6848	65.4221	56.5556	41.6667
145430001..145430501	3	145430001	145430501	90	83.3333	52.7778	43.9967	88.6905	70	70.8333	42.8571
145506001..145506501	3	145506001	145506501	92.8125	79.7222	70.8333	57.6923	61.9259	65.6891	55.364	13.1884
146038001..146038501	3	146038001	146038501	72.7273	100	45.4545	43.5897	91.6667	90.9091	57.8947	18.1818
147637501..147638001	3	147637501	147638001	100	95	62.5	49.0741	74.1111	71.2733	48.7013	39.5833
148459001..148459501	3	148459001	148459501	83.3333	83.3333	76.9231	57.8005	76.6667	71.875	54.0541	25
148473001..148473501	3	148473001	148473501	95	93.3333	42.8571	66.6667	95.2381	91.8919	41.1765	27.2727
151417001..151417501	3	151417001	151417501	88.6667	71.6667	65.3333	58.6928	65.3846	53.8947	66.5909	30.7843
151730001..151730501	3	151730001	151730501	91.6247	85.0392	71.4894	57.0387	69.6167	71.7391	44.8638	36.8132
152216501..152217001	3	152216501	152217001	85	75	70.5882	29.7297	75	56.25	55.5556	9.09091
152713001..152713501	3	152713001	152713501	87.5	70	62.3737	63.0719	66.9565	70.8333	49.1667	27.381
152785501..152786001	3	152785501	152786001	80.7692	63.6364	72.7273	45.4545	70.9677	84.8485	51.2195	47.6191
153145001..153145501	3	153145001	153145501	93.0555	62.7451	79.8535	51.7848	86.5385	74.2424	59.4444	42.1296
157570001..157570501	3	157570001	157570501	91.3704	77.6191	53.5714	52.0109	70.197	77.4561	48.4735	28.5846
159463501..159464001	3	159463501	159464001	79.1667	86.6667	77.7778	33.3333	70.8333	74.359	63.6364	45.8333
8328501..8329001	4	8328501	8329001	100	86.3636	80	86.3636	50	50	41.6667	50
8412501..8413001	4	8412501	8413001	89.6231	78.9418	90.303	58.4717	75	87.8049	58.8235	19.0476
8737001..8737501	4	8737001	8737501	100	70	66.6667	79.4872	100	92.3077	84.6154	12.5
8961001..8961501	4	8961001	8961501	90.9091	90	61.5385	42.8571	76.1905	61.1111	40	17.6471
9009001..9009501	4	9009001	9009501	82.8125	70	73.2143	58.9286	77.2436	77.0947	58.0357	25
11060501..11061001	4	11060501	11061001	100	72.7273	81.25	48.1481	88	68.75	40	46.6667
11770001..11770501	4	11770001	11770501	84.8485	76.6667	86.0962	65.8586	86.963	73.6652	63.8889	45.0292
14147501..14148001	4	14147501	14148001	94.0476	82.6491	70.2564	76.1364	87.5	85.8766	74.2674	43.2143
16124501..16125001	4	16124501	16125001	96.1539	81.25	90.2381	67.4187	56.3193	78.7947	54.2222	40.2778
20440001..20440501	4	20440001	20440501	95	76.9231	85.7143	57.1429	70.3704	65.625	33.3333	25
20985501..20986001	4	20985501	20986001	100	87.5	71.4286	60.2941	71.0526	75	57.1429	35
21517001..21517501	4	21517001	21517501	98.1482	83.4921	73.8706	64.9636	79.6131	67.4445	53.9886	22.5926
21826001..21826501	4	21826001	21826501	90.9091	83.3333	66.6667	44.7368	80	71.4286	47.0588	16.6667
22514501..22515001	4	22514501	22515001	89.3137	87.8472	73.2804	63.3462	53.4722	57.2464	52.7692	45.2083
28532001..28532501	4	28532001	28532501	100	90	72.7273	71.875	68.75	78.5714	57.8947	28.5714
31969001..31969501	4	31969001	31969501	77.6667	76.9643	64.1534	49.234	62.8959	68.3333	40.1033	33.2968
32306501..32307001	4	32306501	32307001	100	92.3295	68.3333	57.483	93.8261	81.1966	63.0208	40.7692
32469501..32470001	4	32469501	32470001	94.4444	90.9091	50	73.0189	84.632	74.0741	25	20.8333
32785501..32786001	4	32785501	32786001	95.9207	100	76.1905	58.9352	76.9841	67.5926	64.4228	36.4528
32915501..32916001	4	32915501	32916001	85.0752	87.0378	56.7965	47.6813	63.9837	63.8974	46.9668	31.5686
33278501..33279001	4	33278501	33279001	97.2222	86.6667	72.5	72.449	80.8824	81.579	61.5385	31.8182
33669001..33669501	4	33669001	33669501	91.3333	79.1667	71.0839	57.381	73.3407	67.2804	41.7683	25
35933001..35933501	4	35933001	35933501	94.1176	86.6667	70.8333	73.648	69.0062	65.625	59.7166	30
40021501..40022001	4	40021501	40022001	91.3399	74.4444	63.6364	56.1321	58.4375	62.8968	45.9677	35
41663501..41664001	4	41663501	41664001	96.1539	60	71.4286	77.6316	78.5714	93.3333	54.5455	53.8462
42908001..42908501	4	42908001	42908501	93.75	94.4444	55.5556	39.2857	75	90	22.2222	20
42972501..42973001	4	42972501	42973001	70.5882	77.7778	37.5	35.4839	66.6667	84.6154	56.25	10
43742501..43743001	4	43742501	43743001	95.6522	80.9524	71.8137	46.1945	78.0702	67.037	46.1538	28.8889
43776001..43776501	4	43776001	43776501	89.185	92.1212	84.1667	48.5714	58.3632	72.5	24.4444	25.7576
44395001..44395501	4	44395001	44395501	94.7369	100	78.2609	60.3448	75.8621	62.8571	45	26.087
45259001..45259501	4	45259001	45259501	98.1482	76.6667	87.3333	66.7111	84.232	78.0952	39.4314	18.4211
45277001..45277501	4	45277001	45277501	91.8155	89.3648	54.7009	51.4229	86.4059	67.4892	59.1875	32.6191
45400001..45400501	4	45400001	45400501	97.2222	100	61.1111	56.0345	71.1539	71.875	68.1818	11.1111
45471001..45471501	4	45471001	45471501	95.9524	75.3043	71.0957	57.9445	77.7736	77.2577	56.0972	32.2415
45817001..45817501	4	45817001	45817501	87	88.3088	67.8487	63.0031	77.0276	75.1389	62.5289	46.5826
46123001..46123501	4	46123001	46123501	93.75	100	73.3333	65.7407	79.7619	80	66.6667	25
46716001..46716501	4	46716001	46716501	85.0763	94.8809	81.8557	63.4117	89.7106	85.6482	62.8061	49.1667
46832501..46833001	4	46832501	46833001	92.6522	77.1429	60.5556	48.1971	71.7949	72.2571	56.0426	24.7596
46868001..46868501	4	46868001	46868501	84.3182	72.9167	64.2962	40.9156	68.7315	69.1755	38.9205	37.6364
46894001..46894501	4	46894001	46894501	95.4453	86.0577	90.8088	60.1474	63.9654	77.5199	56.4815	20
47214001..47214501	4	47214001	47214501	85.7143	100	64.7059	47.6191	45.4545	76.4706	50	31.25
47280001..47280501	4	47280001	47280501	88.8889	86.6667	75	51.1628	51.6129	72.7273	42.1053	33.3333
47960501..47961001	4	47960501	47961001	93.5143	86.0963	75.0446	45.949	70.4887	60.5159	51.25	16.6667
48066501..48067001	4	48066501	48067001	80	75	31.25	43.9655	77.1428	53.75	24.7475	31.25
52926001..52926501	4	52926001	52926501	97.3684	72.7273	62.5	42.8571	75.8621	70	43.75	30
53139501..53140001	4	53139501	53140001	100	75	80.3572	72.8836	79.1667	65.9091	58.3333	42.4242
55155501..55156001	4	55155501	55156001	90.4762	87.5	63.6364	42.1053	73.6842	58.8235	62.5	42.8571
56407501..56408001	4	56407501	56408001	92.6006	74.1595	82.5362	64.5745	67.2222	67.5214	51.2821	20.9524
56742001..56742501	4	56742001	56742501	90.9091	88.8889	80	75	59.7863	54.1797	48.96	35.4241
57828001..57828501	4	57828001	57828501	90	78.8889	63.3333	56.3607	81.6667	65.4018	55.9375	65.1786
59257501..59258001	4	59257501	59258001	96.5517	74.2424	85.7859	65	90.8572	57.8283	26.1315	11.7647
59381501..59382001	4	59381501	59382001	94.9206	79.4872	59.3195	44.8528	60.8138	65.4762	40	15.1515
59436501..59437001	4	59436501	59437001	96.2963	83.3333	48.718	61.5385	91.1111	60	39.3939	16.6667
62089001..62089501	4	62089001	62089501	96.4286	96.4286	67.9487	67.6343	84.3455	85.3535	51.0606	16.0256
62307501..62308001	4	62307501	62308001	98.2143	78.7879	53.3333	40.6545	71.9444	70.2632	51.7544	27.7778
62330501..62331001	4	62330501	62331001	92.3188	85.3333	64	51.3327	91.5476	59.3103	49.7727	32.967
62339001..62339501	4	62339001	62339501	100	71.4286	66.6667	44.186	71.7391	70.8333	40	10
62469501..62470001	4	62469501	62470001	89.9206	86.1111	61.5385	56.0408	64.8148	67.7778	50.8333	35.1852
62745501..62746001	4	62745501	62746001	100	72.1591	88.75	59.8776	74.2789	68.1482	41.6667	7.14286
65274501..65275001	4	65274501	65275001	100	92.0635	73.3893	60.9187	69.1074	73.261	41.4116	24.2857
65877501..65878001	4	65877501	65878001	85.7143	55.5556	57.8947	43.1818	63.6364	77.7778	80.9524	27.2727
68825501..68826001	4	68825501	68826001	86.6667	90.9091	73.913	67.9245	76	62.8571	51.5152	30
73186501..73187001	4	73186501	73187001	90	93.75	81.7865	64.7647	78.8889	74.3386	67.3906	43.0556
73985501..73986001	4	73985501	73986001	90.5983	80.1339	62.2222	52.4894	72.7361	67.2969	48.8971	46.3492
82101501..82102001	4	82101501	82102001	90	100	66.6667	51.9231	87.5	71.4286	75	33.3333
82263001..82263501	4	82263001	82263501	93.3333	85.8553	58.2105	36.1111	77.6369	86.039	66.6667	24.2308
82351001..82351501	4	82351001	82351501	93.4524	95.5357	62.4459	65.9612	74.7685	70.3704	53.3333	30.3175
83145501..83146001	4	83145501	83146001	75	72.9167	80.625	55.7692	69.2308	73.3333	55.8528	32.1429
83261501..83262001	4	83261501	83262001	92.1569	72.7273	71.1111	68.6869	75.8621	70.2381	71.2644	33.3333
84052501..84053001	4	84052501	84053001	88.8889	75	45.4545	46.6667	80	92.8571	42.1053	15.3846
86070001..86070501	4	86070001	86070501	88.4259	82.2449	57.4074	67.8571	81.8272	68.1871	53.7037	42.1296
86072001..86072501	4	86072001	86072501	77.7778	66.6667	61.5385	63.8889	86.4198	77.7778	63.7681	28.2051
87203501..87204001	4	87203501	87204001	87.8472	90.7895	63.7363	59.8963	71.087	63.782	61.8276	27.7972
88001001..88001501	4	88001001	88001501	90.0754	75.156	67.9545	52.1858	72.2218	74.5504	56.1189	36.7262
89152501..89153001	4	89152501	89153001	88.6493	76.8697	67.3333	64.9243	80.2997	67.9923	53.6842	26.1538
89176501..89177001	4	89176501	89177001	92.9167	90.9091	77.3809	63.9744	85.0168	92.1875	64.3518	19.5238
95953501..95954001	4	95953501	95954001	86.9565	83.3333	53.8462	50	80	78.9474	45.8333	42.8571
98605501..98606001	4	98605501	98606001	95	80.7692	88.0952	47.0588	71.875	69.2308	38.2353	15.7895
99731501..99732001	4	99731501	99732001	95.6522	80.0699	53.6842	49.026	80.4301	73.2337	74.3464	42.8571
100474501..100475001	4	100474501	100475001	90.3533	81.8376	60.7692	51.1649	67.2014	67.0238	52.6923	29.0909
100518501..100519001	4	100518501	100519001	83.3333	70.5882	85.7143	42.2222	55	76.4706	43.75	25
100637001..100637501	4	100637001	100637501	91.6667	90.9091	75	70	74.0741	85.7143	42.8571	33.3333
100667001..100667501	4	100667001	100667501	93.913	77.2727	55.3684	63.4197	78.3765	79.3838	51.8518	27.6786
101444001..101444501	4	101444001	101444501	84.6154	75	55.5556	48.718	70.5882	87.5	56.25	40
102514001..102514501	4	102514001	102514501	83.3333	90	66.6667	73.2143	88.2353	59.8039	75	33.3333
102528501..102529001	4	102528501	102529001	90.9091	87.5	87.5	50	72.2222	71.4286	50	16.6667
103007001..103007501	4	103007001	103007501	93.75	80	69.2308	52.381	68.421	86.6667	50	40
103325501..103326001	4	103325501	103326001	97.6191	79.1667	64.2857	55.5336	75.0735	67.7083	66.2037	36.9231
104912001..104912501	4	104912001	104912501	65.1341	69.9074	64.6724	49.0196	72.8658	70.1299	36.6013	15.8333
105030001..105030501	4	105030001	105030501	95.4451	85.4323	67.0139	62.4787	86.5854	76.0889	56.2646	36.1184
106011001..106011501	4	106011001	106011501	89.8485	70.8333	64.079	43.75	74.5833	78.8676	53.3333	36.2222
106728501..106729001	4	106728501	106729001	100	100	77.7778	60	68.9655	72.2222	43.75	66.6667
106824501..106825001	4	106824501	106825001	86.6959	85.7143	62.94	62.275	82.5597	73.6264	61.7647	30.303
107275001..107275501	4	107275001	107275501	86.25	90	62.5	70.5494	88.141	74.1667	67.5	29.1667
107292501..107293001	4	107292501	107293001	91.9643	96.2912	78.5511	56.7308	81.7949	84.375	63.3399	45.8333
107346001..107346501	4	107346001	107346501	96.2912	85.0267	73.9564	54.7193	84.9099	79.7438	48.6447	23.5294
107748501..107749001	4	107748501	107749001	97.0588	82.1428	100	49.2754	56.6667	47.1264	46.4646	15.6863
108680501..108681001	4	108680501	108681001	91.3684	77.1242	78.6765	53.9881	62.1171	63.5714	50.0563	31.5385
109658001..109658501	4	109658001	109658501	86.1111	62.5	61.6667	46.6085	78.8961	62.0098	55	25
115980001..115980501	4	115980001	115980501	96.1569	94.5455	69.6364	63.0814	61.5476	78.7719	50.963	23.75
116473501..116474001	4	116473501	116474001	93.75	88.8889	28.5714	62.8571	64.2857	90.9091	50	0
117347501..117348001	4	117347501	117348001	95.2381	93.75	60.6061	61.0809	82.2332	75.8602	54	35.4248
117541001..117541501	4	117541001	117541501	78.9474	70	57.1429	51.3513	88.8889	86.3636	61.5385	22.2222
117626501..117627001	4	117626501	117627001	83.3333	86.6072	56.9444	50.2632	81.5668	76.9444	56.7251	46.6667
117687001..117687501	4	117687001	117687501	95.4545	74.1072	43.0556	43.5	63.8889	59.2857	29.8611	18.75
118078501..118079001	4	118078501	118079001	87.5	75.7143	61.5385	44.1964	60	75.2841	51.4474	18.75
118251501..118252001	4	118251501	118252001	92.3077	81.8182	81.8182	67.5676	69.5652	60	47.0588	0
118287501..118288001	4	118287501	118288001	86.5455	90.5093	47.3026	41.7106	75.5782	78.5575	39.3519	39.1429
119017501..119018001	4	119017501	119018001	95.8333	80.3572	70.8333	47.2222	84.1667	71.7544	67.5339	36.3636
123148001..123148501	4	123148001	123148501	92.0343	78.8889	80.7143	53.2986	92.5313	79.4118	43.9039	28.4314
123884001..123884501	4	123884001	123884501	81.0513	75.1191	57.5699	55.6185	64.5658	66.6591	49.7381	27.3333
124108001..124108501	4	124108001	124108501	90.4167	87.5	91.4286	61.9048	94.0185	90.9455	70.9759	33.3333
124575501..124576001	4	124575501	124576001	87.4369	85.9743	68.5185	53.1745	74.0271	76.3645	43.4504	30.6818
124668001..124668501	4	124668001	124668501	91.6534	71.4575	68.1548	60.9566	69.3736	70.1872	54.9145	41.4706
124749001..124749501	4	124749001	124749501	100	85.7143	84.6154	55.1136	70.3704	69.2308	55.914	37.5
124789001..124789501	4	124789001	124789501	91.6667	84.5238	69.9405	66.4839	84.7826	70.5686	65.1786	33.3333
125208501..125209001	4	125208501	125209001	85.6275	80.7692	59.6154	64.0766	71.4286	58.75	48.0159	36.1111
125331001..125331501	4	125331001	125331501	93.75	76.9231	58.3333	47.3684	84.2105	88.8889	55	25
125340501..125341001	4	125340501	125341001	95.4011	78.9683	55.6829	41.9535	65.7143	69.7708	57.9886	23.0159
125908501..125909001	4	125908501	125909001	97.6389	95.0893	67.7945	55.8442	84.0517	83.5227	40.7895	36.9658
125931001..125931501	4	125931001	125931501	88.8889	77.7778	80	44.4444	92.3077	77.7778	48	28.5714
125995001..125995501	4	125995001	125995501	92.8485	85.4945	62.6111	61.4968	73.1967	73.1303	61.9347	45.8408
126265501..126266001	4	126265501	126266001	94.2547	78.4615	65.9091	50.8621	72.479	77.5252	60	31.6667
126956001..126956501	4	126956001	126956501	97.5	89.899	58.5434	54.7727	53.5714	76.5385	48.1481	31.1111
127205001..127205501	4	127205001	127205501	95.8333	78.4091	75.9615	57.2581	77.3098	56.8713	45.2778	46.4286
129680501..129681001	4	129680501	129681001	94.4444	81.25	76.6667	59.0555	78.2353	73.9583	59.5238	38.8889
129812001..129812501	4	129812001	129812501	100	72.7273	50	39.2157	92.8571	78.9474	76.9231	11.1111
129888001..129888501	4	129888001	129888501	100	78.7879	53.8462	57.7703	86.1111	100	50	50
130168001..130168501	4	130168001	130168501	74.4651	75.7143	48.3333	45.9477	48.9465	52.0783	50.3175	31.5406
130505501..130506001	4	130505501	130506001	86.9048	78.5714	65.3572	57.9879	61.4286	68.1391	31.7805	39.5833
130646001..130646501	4	130646001	130646501	65.0794	64.6825	65.625	50.5303	81.25	86.9697	64.5238	30
131106001..131106501	4	131106001	131106501	88.8889	87.5	72.2222	47.541	84.2105	76.9231	55.5556	20
131648501..131649001	4	131648501	131649001	89.4737	77.7778	56.5217	55.3192	71.2121	69.8925	45.8333	33.3333
131785501..131786001	4	131785501	131786001	88.8889	70	61.9048	40.2516	85.7143	76.9231	37.5	20
132109501..132110001	4	132109501	132110001	89.4737	66.6667	73.913	62.5	75	82.3529	63.6364	40
132563501..132564001	4	132563501	132564001	88.8889	72.7273	54.5455	48.718	66.6667	71.4286	61.5385	12.5
132802001..132802501	4	132802001	132802501	87.8676	65.4971	54.386	70.3283	94	84.6154	52	50
133014501..133015001	4	133014501	133015001	84.6154	77.7778	66.6667	40	90	90	76.9231	14.2857
133091501..133092001	4	133091501	133092001	87.7966	73.7466	57.6923	42.1967	53.822	52.1724	30.2935	21.1745
133604001..133604501	4	133604001	133604501	92.1296	76.1905	54.2424	59.3391	82.5	88.8889	57.1895	30.9524
133613001..133613501	4	133613001	133613501	90.8951	87.1212	66.0633	38.1193	75.4464	62.381	60.0956	13.3333
133769001..133769501	4	133769001	133769501	95.4545	83.3333	73.6264	53.6638	75	51.6667	53.6058	17.1429
133849001..133849501	4	133849001	133849501	93.3333	77.2727	55	50.8475	80	91.3043	54.8387	14.2857
134176001..134176501	4	134176001	134176501	87.1795	84.4551	72.5	58.7217	76.2602	80.0866	52.7778	38.6905
134227501..134228001	4	134227501	134228001	96.4286	73.3333	66.6667	66.7241	60.9375	73.6842	68.4524	16.6667
134524501..134525001	4	134524501	134525001	97.9021	80.1471	73.0299	59.7188	79.1969	70.3125	57.8536	34.1579
134654001..134654501	4	134654001	134654501	100	80	100	70.9677	70.7317	75.8621	41.3793	33.3333
134675001..134675501	4	134675001	134675501	92.4501	82.2344	62.2085	58.2396	91.9002	78.2704	55.1919	27.0833
134717501..134718001	4	134717501	134718001	95.6522	82.5397	61.5873	50.9216	88.4641	79.8387	61.6923	31.75
135390501..135391001	4	135390501	135391001	94.1176	81.8182	73.0769	57.1429	84.7826	65	39.2857	31.25
135797001..135797501	4	135797001	135797501	82.7778	73.0769	64.7059	58.5301	65.6481	61.5385	59.4	55.5556
136201001..136201501	4	136201001	136201501	92.5	72.1428	57.9167	33.4717	70	64.6978	52.0833	16.6667
136277001..136277501	4	136277001	136277501	88.2353	73.4615	57.1429	59.6154	87.6191	74.5192	59.3137	33.3333
136356501..136357001	4	136356501	136357001	95.5556	79.1837	88.2118	69.245	75.7738	68.7925	43.8466	13.9456
136473001..136473501	4	136473001	136473501	96.7742	88.6905	64.8392	54.2424	72.2427	73.5929	58.3333	24.4444
136665501..136666001	4	136665501	136666001	94.4444	85.1891	57.1429	57.4057	70.9524	90.0735	70.8974	43.0556
137075001..137075501	4	137075001	137075501	83.4524	69.0705	51.25	46.6698	78.172	62.3214	53.3828	22.3339
137119501..137120001	4	137119501	137120001	91.4017	83.2721	70.2614	61.1681	74.1384	66.1031	40.2885	34.6591
137435501..137436001	4	137435501	137436001	84.2105	78.9683	82.8804	42.6606	81.6239	67.9545	55.0215	29.5833
137640001..137640501	4	137640001	137640501	62.963	49.0476	48.8889	25.4006	44.4444	43.6508	31.6667	10.7143
138172501..138173001	4	138172501	138173001	90.2778	82.2369	71.0407	40.7143	70.2381	71.1779	46.0784	39.8601
138329001..138329501	4	138329001	138329501	91.6667	95	55.2778	49.7063	75.0606	84.0476	59.7059	36.4286
139922001..139922501	4	139922001	139922501	100	100	76.9231	53.3333	75	70	55.5556	40
139981001..139981501	4	139981001	139981501	95.7143	84.1667	65.1923	58.7692	81.6667	78.4749	44.25	26.1111
140016501..140017001	4	140016501	140017001	93.9394	87.5	57.5758	48.4063	86.1111	68.75	25	17.037
140401501..140402001	4	140401501	140402001	73.9316	66.6667	65.2778	44.5632	72.5146	75.4209	62.3932	34.596
140585501..140586001	4	140585501	140586001	91.6098	80.8824	66.25	53.6427	74.1379	63.6905	57.337	38.6218
141027501..141028001	4	141027501	141028001	91.6761	83.8068	80.166	63.4448	67.1559	65.9597	52.3774	26.4156
141058001..141058501	4	141058001	141058501	96.5517	75.625	66.9643	62.8606	82.4675	81.7909	73.8325	38.4804
141221001..141221501	4	141221001	141221501	91.3043	83.3333	62.5	46.6667	72.4138	77.5862	40.7407	23.0769
141339001..141339501	4	141339001	141339501	100	100	70.5882	69.697	77.7778	63.6364	27.2727	12.5
141356001..141356501	4	141356001	141356501	92.8572	68.75	55.5556	63.75	86.3077	82.5	65.7895	40
141758001..141758501	4	141758001	141758501	97.4138	75.6944	63.1471	52.3729	67.2365	67.5381	44.5699	22.0779
141898501..141899001	4	141898501	141899001	100	92.7198	58.631	61.6071	66.9192	65.8559	43.1653	16.9643
142278501..142279001	4	142278501	142279001	76.4706	72	72.3485	45.5913	69.9411	64.7302	55.7073	37.9167
148162001..148162501	4	148162001	148162501	84.2177	87.9819	89.0056	59.4975	62.0594	63.6735	34.3585	21.6991
148184001..148184501	4	148184001	148184501	93.4783	88.8889	53.3333	42.3138	60	73.2026	25.5556	27.7778
148870001..148870501	4	148870001	148870501	89.7059	96.4286	80.8333	46.7857	74.6428	62.0536	31.3397	30
149280501..149281001	4	149280501	149281001	88.6756	89.0844	68.7336	56.765	83.3359	67.1045	39.3382	19.9675
149517501..149518001	4	149517501	149518001	94.4444	100	63.1579	60	78.7879	85	65.5172	20
149996501..149997001	4	149996501	149997001	92.8646	76.8908	67.4242	58.6896	75.8899	60.2679	46.875	17.7083
150146501..150147001	4	150146501	150147001	87.7011	80.8489	74.7222	53.5185	59.9327	64.3333	42.3611	26.3792
150153001..150153501	4	150153001	150153501	88.8889	100	66.6667	38.6364	71.4286	76.9231	45.4545	0
150399001..150399501	4	150399001	150399501	90.3333	79.1667	70	62.1348	76	66.2174	46.7424	35.3261
150504001..150504501	4	150504001	150504501	83.3045	75.9524	62.7381	47.2624	68.254	61.1237	45.5556	25.8413
150588001..150588501	4	150588001	150588501	90.2778	92.5926	40.3704	37.541	71.7358	84.2105	48.8889	21.0526
150662001..150662501	4	150662001	150662501	82.1429	89.5722	52.7778	40.4575	70.362	57.8202	31.9748	30
150754501..150755001	4	150754501	150755001	94.9074	83.577	69.0723	71.9506	89.2563	84.3478	74.1776	49.4792
150778501..150779001	4	150778501	150779001	90	78.5714	83.3333	79.1667	86.9565	73.3333	54.1667	11.1111
150914501..150915001	4	150914501	150915001	94.7281	87.2222	65.1786	60.8202	78.0625	52.4245	27.7149	27.4351
151257001..151257501	4	151257001	151257501	75.8333	69.2308	61.4583	51.4706	63.6364	54.5455	50	28.5714
151389501..151390001	4	151389501	151390001	96.4912	88.4127	80.4924	58.5328	60.4798	58.7246	49.1609	29.4872
151395001..151395501	4	151395001	151395501	95.6944	72.5926	73.545	71.627	62.3932	64.3875	45.8333	14.5833
151810501..151811001	4	151810501	151811001	90.8736	85.873	62.0351	53.1344	82.7098	69.6036	56.5714	35.303
151886001..151886501	4	151886001	151886501	88.0291	82.7057	62.4339	41.8788	68.8248	61.7201	66.8168	48.5
151919001..151919501	4	151919001	151919501	87.479	67.7778	61.3492	40.8292	70.4524	68.4127	57.8571	32.6667
152112501..152113001	4	152112501	152113001	87.3423	91.1111	50.5495	49.2931	75	71.2281	54.3301	24.5791
152144501..152145001	4	152144501	152145001	97.9167	91.6667	66.6667	43.6508	67.6786	82.6923	39.1667	20.8333
152153501..152154001	4	152153501	152154001	96.8254	88.6905	56.6123	54.8266	77.1977	76.3889	63.0208	28.2126
152344501..152345001	4	152344501	152345001	83.3333	64.2857	46.6667	47.6191	69.2308	51.6129	44	36.3636
152350501..152351001	4	152350501	152351001	100	90	76.9231	61.3636	60.7143	60.8696	50	33.3333
152584501..152585001	4	152584501	152585001	87.5	93.4722	79.4444	62.0631	80.9877	75.2448	43.1111	29.8643
152635501..152636001	4	152635501	152636001	92.8572	87.2917	86.1472	61.4734	71.6787	74.5098	60.5714	30.1471
152916501..152917001	4	152916501	152917001	93.75	65.7265	60.7143	52.7174	77.0833	82.1429	57.6316	41.2879
153719001..153719501	4	153719001	153719501	87.7622	82.3529	67.1717	51.7949	72.9638	76.5568	53.6053	41.1111
153830501..153831001	4	153830501	153831001	97.1429	79.697	53.3333	53.5269	82.6136	73.3333	36.7832	31.6667
153847501..153848001	4	153847501	153848001	93.2956	84.0464	60.6736	55.7715	73.1719	66.8917	53.2246	24.5796
154155001..154155501	4	154155001	154155501	94.281	78.5714	70.5357	48.9796	70.2703	83.3939	55.4348	40.6593
154381501..154382001	4	154381501	154382001	97.0988	87.1429	69.4236	61.3155	85.6553	69.1142	55.0725	26.1111
155544501..155545001	4	155544501	155545001	95.2273	68.0556	76.7857	62.1635	85.0146	70.2778	62.381	46.25
155551001..155551501	4	155551001	155551501	95.9722	79.6667	66.1111	55.3073	64.2495	77.2619	60.4559	33.5883
155605001..155605501	4	155605001	155605501	94.4444	88.8889	76.9231	53.9456	87.2283	86.9674	55.2448	34.4444
4021501..4022001	5	4021501	4022001	89.5722	96.4286	56.4935	67.5325	75.7143	48.2143	44.2688	22.5
4796501..4797001	5	4796501	4797001	90.8333	93.8775	72.381	81.6478	81.396	50.5566	74.2857	47.3016
5376501..5377001	5	5376501	5377001	96.1539	79.4444	61.6667	64.5161	76.6194	50	59.7222	35.8586
5500501..5501001	5	5500501	5501001	92.8572	80.7692	73.3333	58.5714	84.375	80.5556	63.6364	37.5
6315001..6315501	5	6315001	6315501	83.3333	71.9577	71.4286	57.1429	66.8561	73.4167	46.4762	26.6667
7005001..7005501	5	7005001	7005501	88.5266	80	68.254	57.0602	80.0987	75	50.8772	73.4848
12760001..12760501	5	12760001	12760501	86.6667	88.2353	66.6667	47.5	76.1905	61.5385	53.8462	37.5
15061501..15062001	5	15061501	15062001	86.9855	81.6558	74.7619	77.1729	67.5699	61.9023	61.7045	51.9853
15497501..15498001	5	15497501	15498001	90.9091	88.8889	72.7273	48.6487	68.1818	94.4444	25	10
17954001..17954501	5	17954001	17954501	89.4626	87.4074	70.7265	68.6773	71.5092	61.874	57.5556	32.5
20222501..20223001	5	20222501	20223001	93.3333	90	100	85.4167	69.2308	73.913	52	50
20989001..20989501	5	20989001	20989501	94.7369	66.6667	62.963	46.7742	85	80	50	6.66667
21437501..21438001	5	21437501	21438001	85.7143	68.75	44.4444	46.3265	77.7778	53.5714	47.7273	9.09091
21787001..21787501	5	21787001	21787501	77.7778	66.6667	81.8182	54.5455	61.5385	76	38.0952	23.0769
23094501..23095001	5	23094501	23095001	88.8889	68.8855	63.0091	49.6491	80	73.037	38.3333	29.5385
23498001..23498501	5	23498001	23498501	97.6191	100	50.5882	53.3001	91.6667	91.3043	46.4286	25.7576
23906501..23907001	5	23906501	23907001	84.9548	80.6818	50.1263	47.5962	70.881	67.8572	55.1282	28.2738
23994501..23995001	5	23994501	23995001	96.8	84.6429	59.4737	53.316	79.0123	85.8696	63.0556	33.3333
24058501..24059001	5	24058501	24059001	95.4545	76.3158	64.8148	38.6667	73.6842	56.5217	50	21.4286
24096001..24096501	5	24096001	24096501	97.561	63.9394	49.2424	44.5669	49.8333	69.2308	71.6954	28
24245001..24245501	5	24245001	24245501	93.6609	77.0635	71.9347	58.853	84	78.9474	54.1667	25
24382001..24382501	5	24382001	24382501	86.1111	81.8182	71.4286	67.1875	88.4615	85	45.4545	33.3333
25330501..25331001	5	25330501	25331001	91.3043	82.6389	60.6407	50.2238	70.1793	71.5618	51.0458	27.9035
29270001..29270501	5	29270001	29270501	90.4762	74.5455	63.8889	51.9751	80.5555	75.7143	48.8485	36.1111
30376001..30376501	5	30376001	30376501	87.5	90	58.3333	61.8421	68.421	57.8947	61.1111	46.4286
30446501..30447001	5	30446501	30447001	86.6107	80.0855	67.3193	55.406	68.1745	68.0492	56.6468	50.4468
30683001..30683501	5	30683001	30683501	94.2791	86.1565	66.8418	51.7627	56.1649	56.0748	46.3974	36.4483
31093501..31094001	5	31093501	31094001	96.3828	94.5761	72.9798	70.2554	66.5136	68.8889	38.8248	14.9267
31475001..31475501	5	31475001	31475501	79.6667	73.9927	56.6071	43.1388	67.4713	50.2778	48.2614	28.3333
31678001..31678501	5	31678001	31678501	87.5	95	41.6667	53.1707	68.75	55.5556	58.3333	25
33541501..33542001	5	33541501	33542001	93.3333	74.6032	71.3636	53.8462	70.2899	66.4336	37.5	31.25
33703001..33703501	5	33703001	33703501	98.0392	86.8056	53.2456	54.321	62.0066	63.1944	47.6142	35.1852
33823001..33823501	5	33823001	33823501	94.8485	84.127	87.6191	62.6087	74.6667	64.1667	50.9091	26.3492
33950001..33950501	5	33950001	33950501	87.2857	76.8939	57.9762	59.1161	79.5612	82.8889	55.314	35.5769
35411501..35412001	5	35411501	35412001	94.8413	76.4706	67.3529	47.4265	76.6234	70.284	48.8636	19.8413
35593501..35594001	5	35593501	35594001	95	80.5556	68.3333	50.1634	58.5859	79.6296	57.0652	33.7912
35845001..35845501	5	35845001	35845501	82.5708	83.0556	40.359	55.6311	70.0154	79.8686	56.8713	34.686
36165001..36165501	5	36165001	36165501	98.1482	88.0952	71.7949	61.8182	87.5969	77.3809	38.8889	26.3158
36378001..36378501	5	36378001	36378501	97.6191	90.303	80	45.5285	82.6087	78.5714	44	16.6667
38249001..38249501	5	38249001	38249501	94.1176	80	73.3333	56.8182	84.5238	45	57.4074	37.5
38622001..38622501	5	38622001	38622501	83.6182	79.6296	65.4605	50.5411	64.3439	66.0714	43.5464	44.0476
38868501..38869001	5	38868501	38869001	85.3436	72.9798	78.6364	61.2206	73.4057	63.388	45.6944	41.4352
38871001..38871501	5	38871001	38871501	83.3333	81.25	42.8571	30.4348	50	72.2222	42.8571	21.4286
38871501..38872001	5	38871501	38872001	88.8889	87.5	57.1429	52.1739	62.5	88.8889	50	14.2857
45321501..45322001	5	45321501	45322001	95	83.3333	71.1111	49.4748	76.3158	64.899	50	33.3333
52644501..52645001	5	52644501	52645001	91.6667	66.6667	62.5	64	87.5	100	50	25
52992501..52993001	5	52992501	52993001	80.4348	83.5913	64.4269	65.625	69.579	58.2707	56.6185	33.8889
53166501..53167001	5	53166501	53167001	90.4545	62.5	63.3333	64.147	75	64.25	50.7353	24.3007
53358001..53358501	5	53358001	53358501	100	72.5	58.3333	53.3898	82.6923	73.5294	69.0476	18.75
54083501..54084001	5	54083501	54084001	100	91.6667	70.5882	36.3636	77.7778	67.3913	40	30
54509501..54510001	5	54509501	54510001	92.9611	91.4247	73.0272	60.1857	79.425	73.5192	61.7553	30.4233
61065001..61065501	5	61065001	61065501	87.6543	71.6667	70.5742	73.2832	78.0651	66.4677	40.6349	31.5657
61603001..61603501	5	61603001	61603501	87.5	64.7059	66.6667	49.2754	72.7273	55.5556	64.2857	37.5
64126501..64127001	5	64126501	64127001	98.0769	87.9167	66.25	58.4565	79.1374	71.2662	55.449	38.3929
64329001..64329501	5	64329001	64329501	91.3106	80.6878	71.345	55.5604	76.9841	88.0247	54.2328	25
64373501..64374001	5	64373501	64374001	95.584	82.7351	67.6768	82.6754	77.1526	73.2414	55.8824	37.5
64818501..64819001	5	64818501	64819001	85.9649	80	76.1905	73.8889	78.125	82.1429	64.3678	33.3333
64853001..64853501	5	64853001	64853501	93.797	74.0196	69.8413	41.3665	88.3059	82.5827	42.4224	32.7174
65249501..65250001	5	65249501	65250001	90.8907	91.2587	82.4811	73.8636	91.9956	90.5449	66.1138	31.4236
66693501..66694001	5	66693501	66694001	81.875	72.9798	63.3547	46.4519	69.9793	64.7478	37.4269	18.29
71138001..71138501	5	71138001	71138501	94.7369	87.7622	65	47.549	54.0584	67.2619	54.4513	36.1111
71733501..71734001	5	71733501	71734001	93.75	82.5397	100	55.1075	68.75	72.7273	50	35.7143
72889501..72890001	5	72889501	72890001	90.4545	83.3333	77.5	57.9231	71.7195	71.0317	56.9565	32.598
73209001..73209501	5	73209001	73209501	87.3188	88.8889	65.5229	64.8538	67.2619	67.5	57.3427	25.8929
73539001..73539501	5	73539001	73539501	83.1697	85.6586	59.0763	59.2414	65.5975	65.207	42.803	16.4975
74568001..74568501	5	74568001	74568501	85.5556	85.7143	58.5227	59.1747	91.2207	77.381	52.1645	9.375
75016001..75016501	5	75016001	75016501	94.4444	68.8889	65	66.9152	70.4261	66.6667	49.4048	18.3333
75576001..75576501	5	75576001	75576501	97.6515	86.2573	62.2549	57.2032	82.1373	77.6931	56.4297	36.3212
75824501..75825001	5	75824501	75825001	95.8333	61.1111	50	62.963	92.8571	87.5	53.3333	30
75907501..75908001	5	75907501	75908001	94.8413	86.1403	68.4848	44.5417	85.1786	80.1198	48.5294	27.6942
76246001..76246501	5	76246001	76246501	93.5439	83.3333	70.5357	52.4342	93.4717	88.0952	59.0686	28.9474
76590501..76591001	5	76590501	76591001	92.3077	88.8889	67.3913	65.1163	82.6797	75	45.8333	26.6667
77466501..77467001	5	77466501	77467001	83.3333	63.5318	48.2651	49.0686	77.1048	54.321	44.5106	23.1366
77485001..77485501	5	77485001	77485501	92.4561	84	75.6618	54.5	67.7899	59.0909	50.9091	22.6947
77635001..77635501	5	77635001	77635501	94.3653	76.25	60.1905	66.6942	82	64.6212	39	12.6667
79156501..79157001	5	79156501	79157001	87.8572	79.4643	70.4545	68.6607	70.1428	69.3237	56.6667	45
80330001..80330501	5	80330001	80330501	81.8182	100	70	58.6207	66.6667	47.0588	38.4615	57.1429
85255001..85255501	5	85255001	85255501	90.2778	86.6072	51.3889	60.1077	60.2392	80	66.6667	42.6136
86823501..86824001	5	86823501	86824001	88.8889	75	70.5882	56.8627	72.7273	71.4286	50	40
87285501..87286001	5	87285501	87286001	87.7882	86.5144	70.4958	62.903	77.3662	67.4303	46.8769	33.6147
87291001..87291501	5	87291001	87291501	88.2353	90.9091	64.7059	47.0588	65.3846	70	60	33.3333
88785501..88786001	5	88785501	88786001	95.3125	90.303	63.6508	63.3302	71.6898	72.0238	67.2389	65.5303
88873001..88873501	5	88873001	88873501	97.0588	95	79.4118	72.3333	57.5758	56.4935	47.5758	60
91058501..91059001	5	91058501	91059001	90.8333	88.7701	74.0476	65.2536	77.5689	75.8201	50.4167	31.3726
91091501..91092001	5	91091501	91092001	94.4444	76.1905	56.9444	54.0431	94.4444	85.1449	59.0774	32.6923
93162001..93162501	5	93162001	93162501	100	100	68.421	60.6061	86.9565	50	70.3704	40
97073501..97074001	5	97073501	97074001	98.4848	93.6364	53.8462	65.7358	77.2727	95.0617	45.4545	31.25
97133001..97133501	5	97133001	97133501	100	100	76.4706	56.25	72.3809	83.9744	64.9351	26.6667
97192501..97193001	5	97192501	97193001	87.5	88.8889	71.4286	46.875	82.3529	76.9231	75	27.2727
97637001..97637501	5	97637001	97637501	100	81.8182	88.8889	67.3913	90	83.3333	70.8333	6.25
99413501..99414001	5	99413501	99414001	90	80	40	60.7843	61.5385	100	48.1481	50
99648001..99648501	5	99648001	99648501	92.1429	89.7569	57.5	54.9843	78.4524	81.622	57.2398	15.4762
99668001..99668501	5	99668001	99668501	80.2083	81.4815	76.7196	77.7634	91.2281	88.8889	74.391	33.3333
100274501..100275001	5	100274501	100275001	80	70.1754	62.5	58.5227	86.1111	64.9123	71.9269	39.3939
100451501..100452001	5	100451501	100452001	94.4444	87.5	80	70.5882	83.3333	76.1905	56	22.2222
100701001..100701501	5	100701001	100701501	87.5	95	63.6364	78.5088	90.1786	75	70.5882	41.6667
100890501..100891001	5	100890501	100891001	93.6027	85.4167	66.3461	54.1028	77.931	81.1345	27.4775	26.7361
101162001..101162501	5	101162001	101162501	95.8333	82.3529	66.6667	54.8387	81.0811	47.8261	34.6154	17.3913
101221001..101221501	5	101221001	101221501	95.0483	78.0702	69.6742	66.0822	72.7733	72.5332	49.9459	14.8352
101452501..101453001	5	101452501	101453001	91.6667	90	72.7273	57.3529	70.8333	75.8621	52.0833	56.25
101462001..101462501	5	101462001	101462501	96.2488	88.2441	71.8975	61.0818	81.3808	74.8359	57.2421	34.3202
101921001..101921501	5	101921001	101921501	97.5	87.5	76.6234	43.1435	86.6072	72.3529	25.7576	45
102398001..102398501	5	102398001	102398501	92.3077	60	78.5714	63.4146	76.4706	85.7143	57.1429	55.5556
102889501..102890001	5	102889501	102890001	95.2381	63.6364	58.8235	54.1667	62.5	78.5714	66.6667	16.6667
104021001..104021501	5	104021001	104021501	95	77.5	78.6111	37.9734	69.6429	76.4773	32.5	29.4017
104548001..104548501	5	104548001	104548501	92.5275	69.7368	62.2738	56.8659	71.5686	64.5833	36.6667	25.9259
105879001..105879501	5	105879001	105879501	68.8095	64.7059	49.0196	49.3534	83.0087	77.7778	48.7168	26.9231
105910001..105910501	5	105910001	105910501	94.8377	89.0776	71.2736	62.113	75.9144	73.1208	40.9522	36.7467
106008501..106009001	5	106008501	106009001	93.5439	87.5	76.6291	63.1653	84.3615	82.6081	72.8836	32.5792
106467501..106468001	5	106467501	106468001	91.2809	76.2963	61.1111	56.4103	82.8205	76.5714	60.4301	23.75
106592501..106593001	5	106592501	106593001	88.2353	80	84.0909	46.7105	81.8182	63.2353	50	37.5
107204001..107204501	5	107204001	107204501	84.6154	83.3333	30	58.3333	81.8182	56.5217	46.1538	11.1111
110038501..110039001	5	110038501	110039001	81.8182	90	72.7273	72.4138	69.2308	66.6667	58.8235	40
111277501..111278001	5	111277501	111278001	92.2906	79.6732	66.6434	62.7913	68.6486	74.8011	50.7031	24.0316
111544501..111545001	5	111544501	111545001	86.6667	67.5	56.6239	44.3908	72.2222	70.3968	35.5556	22.6923
111609001..111609501	5	111609001	111609501	90.9524	83.2143	77.7778	51.469	81.6917	80.5837	68.9394	19.4909
111676001..111676501	5	111676001	111676501	88.4503	71.8954	55	54.1246	77.2727	77.6973	62.2222	44.4444
111864001..111864501	5	111864001	111864501	77.7778	82.3529	50	54.1667	73.0769	60	50	33.3333
112030501..112031001	5	112030501	112031001	89.5285	92.5134	61.1111	54.5382	85.2047	78.1431	56.7982	32.0513
112261501..112262001	5	112261501	112262001	100	63.6364	66.6667	53.1915	70.8333	80.7692	50	25
112293001..112293501	5	112293001	112293501	93.3333	62.2222	64.5022	44.0123	65.3846	74.6753	33.3333	27.7778
112356001..112356501	5	112356001	112356501	80.8333	73.0769	75	57.5325	95	72.2222	77.9487	38.8889
112523001..112523501	5	112523001	112523501	91.3399	80	75.9259	45	75	70.3818	63.9578	20.9135
112744001..112744501	5	112744001	112744501	86.7424	79.8077	63.4391	49.9255	73.3333	58.7255	55.6878	22.381
112852001..112852501	5	112852001	112852501	90.4762	75	29.1667	42.5532	84	69.2308	40	13.3333
113180001..113180501	5	113180001	113180501	100	85.5556	63.9205	60.49	88.3333	84.8485	41.1654	30.8333
113296501..113297001	5	113296501	113297001	92.2733	85.8388	71.15	49.9745	70.7272	68.2398	53.7599	40
113399501..113400001	5	113399501	113400001	91.1352	91.7251	50.2645	45.5173	75.5092	75.955	56.2744	30.0848
113993001..113993501	5	113993001	113993501	87.1053	84.6591	66.5217	48.8859	59.4298	57.0813	47.1786	25
114638001..114638501	5	114638001	114638501	86.0439	74.6795	57.3152	50.408	69.5677	76.5491	50.3804	16.9559
114682501..114683001	5	114682501	114683001	94.7321	78.2895	67.3809	62.4199	83.7761	78.1431	51.2759	28.7393
114720501..114721001	5	114720501	114721001	87.7676	83.141	60.8333	49.9644	83.9583	84.0609	46.4286	38.3053
114813001..114813501	5	114813001	114813501	86.3077	55.3333	66.4762	52.2808	59.5971	60.2593	60.2418	35.4167
114816501..114817001	5	114816501	114817001	92.2399	83.9822	64.488	54.2969	70.0138	68.0537	61.331	45.5492
114859001..114859501	5	114859001	114859501	100	91.6667	69.127	61.6193	69.0587	79.5139	53.1136	36.5
114915001..114915501	5	114915001	114915501	97.9167	91.6667	78.5714	41.3851	68.421	66.6667	47.2222	33.3333
114918001..114918501	5	114918001	114918501	100	76.9231	55.5556	46.6667	60	71.4286	50	12.5
114971001..114971501	5	114971001	114971501	93.3333	72.7273	72.7273	39.4737	80	66.6667	58.3333	30.7692
115127501..115128001	5	115127501	115128001	89.0942	84.127	77.058	55.8754	85	77.4038	60.2953	28.2197
115199501..115200001	5	115199501	115200001	95.2381	86.1111	50.9241	53.617	75.9872	68.8388	57.2109	20.7483
116073501..116074001	5	116073501	116074001	88.4615	91.1765	79.1667	43.4426	79.7297	72.9167	40.4762	25
116104501..116105001	5	116104501	116105001	90.1754	83.1818	63.0769	46.129	74.0952	76.2857	55	24.6667
116202501..116203001	5	116202501	116203001	87.5824	87.9934	75.2035	59.3409	62.5298	60.0423	50.8621	29.8246
116515501..116516001	5	116515501	116516001	93.75	87.8572	47.6191	25.5305	68.8095	54.2088	78.1513	43.3333
116630001..116630501	5	116630001	116630501	98.4848	100	63.3142	54.2869	83.2752	78.6232	47.3333	29.4444
117314001..117314501	5	117314001	117314501	90.625	81.1905	63.8203	44.6026	75.2404	63.0952	40.4412	35
117604501..117605001	5	117604501	117605001	90.2692	80.7895	67.3309	56.0214	73.4109	69.375	47.5379	32.5
117630001..117630501	5	117630001	117630501	79.4118	65	60	59.4595	83.9286	65.7895	42	21.875
117630501..117631001	5	117630501	117631001	83.3333	100	54.5455	48.3871	81.25	90	21.4286	0
117866001..117866501	5	117866001	117866501	86.4368	95	85.4895	66.2281	67.0588	54.8094	54.0777	27.3279
118977001..118977501	5	118977001	118977501	90.625	78.3333	64.7619	53.2212	80.6536	65	50	14.6667
120229501..120230001	5	120229501	120230001	91.2421	75.3819	60.1923	40.2751	64.8088	67.5095	42.2805	17.2619
120664501..120665001	5	120664501	120665001	97.6191	82.2369	72.9167	66.1701	86.8006	80.5952	64.5833	43.9394
120993501..120994001	5	120993501	120994001	96.8254	60.4762	70.9402	55.5736	86.608	74.697	63.7037	12.5
121150501..121151001	5	121150501	121151001	93.0159	80.0866	54.5455	59.0345	74.4048	65.4701	45.9695	38.8889
121307501..121308001	5	121307501	121308001	98.1482	88.1944	63.3779	64.7524	68.4659	65.3572	48.2143	32.8173
121584001..121584501	5	121584001	121584501	97.2222	91.0256	65.4762	59.7778	87.9269	72.029	56.8182	29.9145
121764001..121764501	5	121764001	121764501	91.6667	80	62.6984	61.1912	77.6191	85.8553	40	33.9286
121895001..121895501	5	121895001	121895501	87.9545	85.7143	66.0428	53.9216	56.4103	71.4286	42.5	33.3333
122028001..122028501	5	122028001	122028501	80.9028	72.6732	65.6818	45.5172	67.9613	62.1212	50.6892	25.5769
122355001..122355501	5	122355001	122355501	100	81.6667	65.9139	62.5155	84.2308	55.1786	22.9925	9.09091
122416001..122416501	5	122416001	122416501	100	83.3333	64.5833	78.3649	85.1648	55	35	30
122434501..122435001	5	122434501	122435001	94.1475	77.3504	65.9028	54.6505	75.4702	65.1081	49.5342	27.1429
122482501..122483001	5	122482501	122483001	82.8632	80.7018	66.1284	36.3704	72.2944	59.1739	42.1053	24
122571501..122572001	5	122571501	122572001	96.4912	92.674	70.0674	64.2677	62.7652	59.6235	50.5495	35.2183
122586501..122587001	5	122586501	122587001	91.6667	72.2222	64.4445	59.5455	81.9865	70	45.8333	12.963
122587001..122587501	5	122587001	122587501	100	77.7778	59.375	53.8889	73.4783	62.2807	32.2917	18.1818
123772501..123773001	5	123772501	123773001	97.663	59.3095	67.779	59.6517	69.2731	73.7374	55.6237	38.8889
124227001..124227501	5	124227001	124227501	95.8333	90	67.5439	57.907	75.188	65	63.3333	70
124253001..124253501	5	124253001	124253501	96.2418	82.963	61.8315	48.6258	70.032	75.7215	70.8368	27.9461
124528501..124529001	5	124528501	124529001	84.9504	85.0961	63.688	56.023	70.191	72.0275	43.7843	12.9082
124534501..124535001	5	124534501	124535001	94.4444	97.6191	86.1905	54.4371	96.6106	87.1767	67.1296	29.1667
124573501..124574001	5	124573501	124574001	86.9459	76.8925	63.6916	56.4689	74.0512	68.7688	56.4539	32.011
124764501..124765001	5	124764501	124765001	82.7731	78.0193	62.5	48.3633	66.5625	67.6471	62.9487	41.0714
124911001..124911501	5	124911001	124911501	86.243	79.0971	61.8012	53.5785	70.2018	71.5767	46.9349	45.5782
125438001..125438501	5	125438001	125438501	94.7369	86.6667	64.7059	38.1818	73.6842	50	45	25
125534001..125534501	5	125534001	125534501	100	80	68.421	52.5424	82.6087	86.9565	61.5385	50
125586501..125587001	5	125586501	125587001	92.0105	94.4444	70.1648	62.706	75.0855	68.729	51.9151	41.6667
125621001..125621501	5	125621001	125621501	75.9524	69.4444	37.963	38.8634	52.963	59.2593	31.2698	34.7222
125677501..125678001	5	125677501	125678001	75	72.2222	53.3333	46	67.8105	65.0463	53.4722	25
125996501..125997001	5	125996501	125997001	94.6111	78.125	49.9038	52.3822	75.5912	73.1482	46.5909	38.0952
126103001..126103501	5	126103001	126103501	94.0476	94.4444	62.8676	59.554	74.7222	75.3419	54.6131	25.5556
126384501..126385001	5	126384501	126385001	98.0769	85.4167	92.2619	55.243	79.5833	39.2857	69.8864	55.3571
127286001..127286501	5	127286001	127286501	100	61.1111	61.1111	38.8889	55.5556	59.2593	33.3333	27.7778
128203001..128203501	5	128203001	128203501	83.7719	84.2949	58.0952	61.1896	78.9272	78.9377	53.4615	30.9524
128627001..128627501	5	128627001	128627501	79.4737	91.6667	70.979	56.6667	76.8088	66.5385	51.7857	41.1111
129064001..129064501	5	129064001	129064501	94.7369	76.9231	56.25	57.1429	83.3333	91.3043	39.2857	42.8571
129251001..129251501	5	129251001	129251501	91.8129	95.4545	68.75	67.402	79.1072	69.8529	39.4984	28.6364
129371001..129371501	5	129371001	129371501	91.6667	92.8571	72.7273	59.6491	79.3103	83.3333	33.3333	50
129616001..129616501	5	129616001	129616501	94.3452	78.8194	63.0376	36.3655	87.0833	79.2481	49.6345	37.4389
129644501..129645001	5	129644501	129645001	95	93.5714	70	69.4323	77.0202	76.5263	52.4314	24.6154
130060501..130061001	5	130060501	130061001	88.4804	79.6569	71.4713	58.9817	85.4895	76.9231	54.6836	30.649
130287001..130287501	5	130287001	130287501	94.4444	86.4583	68.8259	60.1064	70.2886	69.4444	56.746	41.6667
130325501..130326001	5	130325501	130326001	91.1842	82.9167	71.867	52.3586	67.2619	75.3968	48.1667	26.2626
130624501..130625001	5	130624501	130625001	89.5928	78.6773	83.0918	51.3403	74	57.0513	56.1305	29.5238
130826001..130826501	5	130826001	130826501	88.8889	75	66.0633	54.2424	74.3056	64.1304	53.5507	25.7576
131335001..131335501	5	131335001	131335501	92.8571	85.7143	58.3333	58.6207	100	61.5385	57.1429	16.6667
131778501..131779001	5	131778501	131779001	100	100	37.5	71.875	81.8182	66.6667	66.6667	0
131916001..131916501	5	131916001	131916501	92.8388	83.1633	76.4891	62.1791	78.0112	81.4286	65.438	26.81
132193501..132194001	5	132193501	132194001	96.9619	93.9153	73.7103	66.4645	75.1928	70.7143	39.8946	26.0204
132550001..132550501	5	132550001	132550501	91.6667	87.9386	66.2088	49.2209	68.7692	70.9893	48.5714	22.1429
134068501..134069001	5	134068501	134069001	93.3333	92.8571	83.3333	56.4103	70	60	53.8462	57.1429
134440001..134440501	5	134440001	134440501	88.1818	96.1539	73.9936	71.9078	59.5429	55.335	54.5806	23.2143
134595001..134595501	5	134595001	134595501	62.5	61.5385	88.8889	30.7692	86.1111	79.1667	60.8696	14.2857
134619501..134620001	5	134619501	134620001	87.9545	80.8036	59	42.5794	67.1944	80.5556	46.0227	31.6993
134693001..134693501	5	134693001	134693501	94.4048	85.8333	72.536	57.7412	73.9497	69.1249	62.5162	21.4705
134885001..134885501	5	134885001	134885501	88.0159	87.0833	59.7599	53.8735	69.4979	77.037	69.7917	39.2941
135061001..135061501	5	135061001	135061501	95	93.3333	80.9524	61.9048	54.8387	46.1538	54.5455	40
136330001..136330501	5	136330001	136330501	91.5033	67.2727	56.8627	46.4411	84.3013	76.5873	59.4203	31.9328
136637001..136637501	5	136637001	136637501	86.9658	78.4188	54.0171	48.9247	71.7065	72.5678	72.4103	32.3077
136785501..136786001	5	136785501	136786001	72.2222	78.4091	59.0909	34.9206	91.6667	89.6552	66.3461	14.2857
136868501..136869001	5	136868501	136869001	86.1111	81.25	76.4706	43.75	91.3043	86.3636	60.7143	40.625
137470501..137471001	5	137470501	137471001	86.0714	77.6471	63.875	55.4089	71.7403	76.6894	50.9226	43.8287
137615001..137615501	5	137615001	137615501	75.9091	75	31.8182	29.9735	59.5238	71.875	55.6818	30
137813501..137814001	5	137813501	137814001	94.4445	70.8333	79.1667	67.3311	61.3333	67.8161	53.0864	45.098
138100001..138100501	5	138100001	138100501	93.3333	100	90.9091	76.7857	90.9091	83.3333	65.8537	33.3333
139533501..139534001	5	139533501	139534001	95.4167	92.6471	51.3889	43.9263	78.5714	81.25	50.2101	25
139554501..139555001	5	139554501	139555001	96.1539	72.3077	53.5714	38.7037	85.8561	89.039	66.4272	32.7381
139998001..139998501	5	139998001	139998501	82.2222	87.5926	55	45.1137	75	71.6667	69.5652	28.5714
140240001..140240501	5	140240001	140240501	85.1852	74.8918	64.1077	54.0182	71.6386	66	51.6667	56.6667
140576001..140576501	5	140576001	140576501	86.3636	83.3333	66.6667	54.7619	86.6667	85.2941	60	40.9091
140972001..140972501	5	140972001	140972501	76.9231	72.7273	75	37.5	89.4737	50	50	30
141097501..141098001	5	141097501	141098001	92.9825	77.2727	77.7778	36.3636	73.6842	60.5263	43.75	20
141109001..141109501	5	141109001	141109501	87.5	62.5	73.3333	47.561	76.9231	63.6364	61.7647	36.3636
141116001..141116501	5	141116001	141116501	79.6296	81.8182	61.1111	65.8537	90.9091	61.4035	34.8485	19.4444
141194001..141194501	5	141194001	141194501	89.3346	84.246	62.0906	59.9028	67.2307	65.3298	52.6515	37.702
142536001..142536501	5	142536001	142536501	95.4545	76.9231	70.5882	63.6364	72.2222	46.6667	75	58.3333
142999501..143000001	5	142999501	143000001	98.0392	64.9123	65.7952	52.3119	75.2564	58.453	68.5185	23.199
143534501..143535001	5	143534501	143535001	96.1905	80.9091	59.0303	62.4138	81.5762	84.2204	69.4445	41.0774
143962001..143962501	5	143962001	143962501	91.7609	75.2828	62.2421	52.3755	61.7984	67.5794	43.5859	30.4524
144658001..144658501	5	144658001	144658501	96.7391	78.022	39.6491	46.2175	68.1548	56.3158	47.9167	31.25
144735001..144735501	5	144735001	144735501	95.1923	81.875	67.239	56.9223	75	70.2941	33.0357	20
144960501..144961001	5	144960501	144961001	88.7955	85.8333	50	50.4861	91.8864	81.0764	67.4749	44.4079
144969501..144970001	5	144969501	144970001	88.5417	83.3333	50.8681	52.4544	72.3419	76.5	41.2154	23.9583
144972001..144972501	5	144972001	144972501	90.0641	83.9286	62.887	56.4998	67.0093	71.3959	46.6146	18.0719
145359001..145359501	5	145359001	145359501	95.6522	100	76.9231	64.375	84.375	88.6364	48.6494	29.7619
147673501..147674001	5	147673501	147674001	73.9583	77.7778	87.5	77.0833	37.5	75.8621	62.5	33.3333
147725001..147725501	5	147725001	147725501	87.5	77.7778	38.8889	41.087	68.1818	80	47.5155	20
147807501..147808001	5	147807501	147808001	88.5041	81.6951	67.3016	51.8095	71.6116	67.577	46.4881	28.5714
147808001..147808501	5	147808001	147808501	95.3247	81.8681	66.6667	63.698	74.058	87.6191	69.2857	58.3333
147834001..147834501	5	147834001	147834501	80.5556	69.4445	63.8177	53.7139	62.3993	57.5873	40.2711	13.0952
147840501..147841001	5	147840501	147841001	94.6742	76.3736	75.8333	58.0316	75.3919	65.0791	57.6601	25.8333
147843501..147844001	5	147843501	147844001	93.0398	86.6162	70.6044	44.0217	72.6191	62.5	50.8929	34.0909
147844501..147845001	5	147844501	147845001	82.716	86.4286	53.3937	67.6831	82.182	70.6667	18.6508	19.9301
148222501..148223001	5	148222501	148223001	92.2658	88.25	82.3336	65.964	74.9783	75.4416	55.662	36.1472
148493501..148494001	5	148493501	148494001	94.4444	73.2143	84.7369	62.7679	83.1541	71.412	34.1818	19.2157
148746501..148747001	5	148746501	148747001	100	93.75	45.8333	50.7692	78.8636	78.4162	42.7273	18.3333
149164501..149165001	5	149164501	149165001	93.4874	85.4167	72.4748	54.8387	56.4815	80.0272	30.0661	10.625
149823501..149824001	5	149823501	149824001	87.5	90	87.5	54.3189	65.2174	75.7353	56.25	50
150171001..150171501	5	150171001	150171501	86.6667	100	46.6667	25.9239	60.303	57.7778	52.2727	38.0952
151225001..151225501	5	151225001	151225501	84.5356	81.9853	61.1111	51.4957	57.0477	62.5556	53.4091	32.5
3239001..3239501	6	3239001	3239501	90.625	75	75	50.9615	82.7586	66.6667	66.6667	25
3668501..3669001	6	3668501	3669001	90.5844	90.4545	72.9946	65.5478	80.5556	63.7218	68.1159	50.4808
6268001..6268501	6	6268001	6268501	85.2941	69.697	67.9487	55.3241	86.5079	84.2949	67.7083	27.7778
6341501..6342001	6	6341501	6342001	92.3077	81.8182	83.3333	48.4848	73.3333	65	23.5294	33.3333
7785501..7786001	6	7785501	7786001	89.3939	80	56.8627	66.4551	78.4722	91.453	65.873	31.8083
8282001..8282501	6	8282001	8282501	88.8889	88.8889	83.3333	60.5263	72.5	55.1724	58.8235	41.6667
12877001..12877501	6	12877001	12877501	91.6667	82.9327	76.9318	63.1513	78.022	76.6667	53.7037	21.4286
13661001..13661501	6	13661001	13661501	94.4444	87.5	53.8462	46.1538	78.5714	77.7778	52.6316	50
16014501..16015001	6	16014501	16015001	96.3636	65.2256	61.6667	46.6592	62.738	68.75	64.0702	22.5
16438001..16438501	6	16438001	16438501	100	87.5	57.1429	75	82.3529	50	46.875	25
17463001..17463501	6	17463001	17463501	95.5555	91.5873	84.6667	77.5033	76.8829	77.4445	57.9391	26.6071
20780001..20780501	6	20780001	20780501	96.2912	91.3542	78.4615	69.9468	84.6341	67.8266	75.8929	37.5
21954001..21954501	6	21954001	21954501	84	82.3529	75	74.4186	75.7576	85.7143	56.6667	36.3636
24293001..24293501	6	24293001	24293501	91.5905	89.3434	60.585	68.6549	81.5697	63.0084	47.963	35.9788
24403501..24404001	6	24403501	24404001	82.3529	91.9192	83.8889	56.2105	73.6667	70.3922	58.8235	42.5
24684001..24684501	6	24684001	24684501	79.8319	77.3333	55.1429	51.0647	58.9646	76.4286	35.6364	33.8462
25866001..25866501	6	25866001	25866501	85.7143	80	75	61.8182	85.7143	66.6667	58.3333	50
25954001..25954501	6	25954001	25954501	87.5	73.0769	79.4118	58	72.6191	73.8095	64.2857	37.5
28462501..28463001	6	28462501	28463001	91.6667	76.8518	63.3333	66.4317	60.7226	77.9461	52.9101	27.2727
28477501..28478001	6	28477501	28478001	93.3333	73.1482	68.75	56.4102	72.549	82.4561	35.8974	13.8889
28834001..28834501	6	28834001	28834501	92.5455	78.6813	72.9167	52.0611	67.328	69	58.4249	46
29236001..29236501	6	29236001	29236501	92.6587	88.8889	73.3838	61.478	77.9167	70.3158	56.0606	40.4762
29406501..29407001	6	29406501	29407001	85.614	94.1855	85	53.7505	73.1935	62.6515	61.0868	26.6798
30668001..30668501	6	30668001	30668501	100	84.6154	44.1176	40.7407	77.2876	63.6364	63.8889	31.25
31029501..31030001	6	31029501	31030001	90.5462	91.7411	70.2381	51.1053	79.5139	73.5839	59.375	11.3636
31157001..31157501	6	31157001	31157501	96.7419	81.7472	74.2495	49.3069	88.8542	70.2183	29.9771	21.2121
31622501..31623001	6	31622501	31623001	95.5152	85.7692	57.6667	57.4918	77.1429	76.5235	57.5059	38.4615
33997501..33998001	6	33997501	33998001	95.8333	83.4225	56.1111	42.463	87.7564	78.1465	44.1379	27.8846
34110001..34110501	6	34110001	34110501	86.3158	72.4638	62.8724	50.6756	63.7248	60.71	45.9812	21.4127
34437501..34438001	6	34437501	34438001	85.2941	82.1428	73.8095	53.7736	86.4865	85.7143	55.5556	25
34854001..34854501	6	34854001	34854501	90.4705	70.0868	64.9039	44.4629	71.6716	73.1359	50.5051	30.2778
34958501..34959001	6	34958501	34959001	93.4028	95.8333	81.2834	75.5032	77.6515	73.7179	40	26.3393
35253501..35254001	6	35253501	35254001	88.75	77.5974	59.6154	53.2748	73.9183	71.1111	54.6667	37.2222
37284001..37284501	6	37284001	37284501	88.3838	89.8148	59.6296	79.2929	72.2222	73.2194	53.3333	34.7222
38001001..38001501	6	38001001	38001501	79.7619	44.1569	53.0921	48.0514	85.8333	75	45.9046	22.0395
38316501..38317001	6	38316501	38317001	89.8551	77.4147	71.9658	62.4566	71.9477	73.5294	59.375	31.4815
39168501..39169001	6	39168501	39169001	91.2879	86.3636	67.3016	42.963	86.8303	65.625	66.6667	13.3333
39689001..39689501	6	39689001	39689501	98.1482	92.7083	84.4368	76.7627	85.3619	76.8319	53.7351	32.0707
39723501..39724001	6	39723501	39724001	100	100	57.1429	40	65.3846	70	53.5714	59.0909
40060001..40060501	6	40060001	40060501	90	77.451	62.5	58.7644	64.4737	65.3846	53.5714	20.5882
42395501..42396001	6	42395501	42396001	95.2493	80.1632	83.2763	63.4951	73.604	68.2305	55.3601	35.4861
47007001..47007501	6	47007001	47007501	95.6522	87.8788	91.6667	73.4568	59.5238	78.4314	39.6825	33.3333
48652501..48653001	6	48652501	48653001	100	93.75	57.8947	67.9245	84.6154	80.9524	68.421	29.4118
49358501..49359001	6	49358501	49359001	88.8889	83.3333	66.6667	71.1864	87.0968	85	51.6129	36.8421
49601501..49602001	6	49601501	49602001	97.9167	85.8586	80.5556	48.7867	73.2026	77.9461	59.8291	48.6111
49927501..49928001	6	49927501	49928001	75	69.0476	49.3684	34.8046	61.233	53.6923	46.4033	39.7727
50856001..50856501	6	50856001	50856501	97.1288	83.5165	78.179	57.7833	73.547	74.3271	46.3375	32.3413
51532001..51532501	6	51532001	51532501	88.8889	85.7843	55.042	73.2439	82.0856	71.9636	56.25	43.4211
51678001..51678501	6	51678001	51678501	86.9048	79.8077	48.0952	36.9785	87.013	58.6364	33.1579	42.8571
54487001..54487501	6	54487001	54487501	89.1765	89.2857	57.5	70.8333	83.3793	72.6191	60.3509	34.8485
54707001..54707501	6	54707001	54707501	97.3684	95.4545	69.697	45.3444	72.2222	84.5098	56.4474	22.6191
55136501..55137001	6	55136501	55137001	88.8889	68.75	80	70.9302	60.6061	69.4444	42.5	53.3333
57984501..57985001	6	57984501	57985001	85.4167	82.906	67.9487	64.1026	69.7727	74.3056	62.5247	41.4286
58277001..58277501	6	58277001	58277501	90	83.3333	51.1905	65.3526	88.3333	75	62	55
58789501..58790001	6	58789501	58790001	100	93.75	59.3567	53.429	74.5008	73.0769	61.7909	42.0139
60681501..60682001	6	60681501	60682001	83.3333	85.7143	70	50.8065	68.3333	85.7143	47.9167	31.25
65685001..65685501	6	65685001	65685501	94.3628	69.5076	60.8957	56.2737	80.0743	78.3333	59.8443	38.8889
66959001..66959501	6	66959001	66959501	84.4444	91.1111	81.5385	75.814	52.5	52	38.9474	45.4545
67613501..67614001	6	67613501	67614001	88.0566	85.0011	74.7975	68.4711	65.8221	67.7302	57.1449	33.0602
68765501..68766001	6	68765501	68766001	98.2143	88.8889	95.2381	77.5	79.5455	82	50	28.5714
70017501..70018001	6	70017501	70018001	100	83.3333	64.7059	48.8889	75	75.8621	65	50
70258001..70258501	6	70258001	70258501	92.3077	86.6667	46.1538	59.4595	78.7879	80	69.2308	50
70712001..70712501	6	70712001	70712501	92.8571	75	50	31.4815	55	52.1739	45	45.4545
70856501..70857001	6	70856501	70857001	88.2353	76.9231	75	59.0909	82.6087	60.4167	52	12.5
71273001..71273501	6	71273001	71273501	93.608	73.3724	59.3305	54.1281	86.2127	81.4726	53.1722	34.2121
71423501..71424001	6	71423501	71424001	90.9926	87.5598	51.9048	49.4418	87.8333	78.5714	57.2158	44.1964
72094001..72094501	6	72094001	72094501	94.2724	89.0756	75.8772	50.4542	87.9719	76.1058	49.664	24.6212
72581001..72581501	6	72581001	72581501	85.1449	75.873	74.8639	61.734	74.0625	75.8258	52.3608	39.1963
73171001..73171501	6	73171001	73171501	86.0054	78.4091	77.7778	47.6754	86.039	79.4805	48.9474	30.3571
73639001..73639501	6	73639001	73639501	82.3529	72.7273	76.9231	80.8511	82.3529	69.5652	81.8182	33.3333
82643501..82644001	6	82643501	82644001	88.1793	86.5972	69.8758	58.9353	71.5035	78.0952	55.6818	38.75
82676001..82676501	6	82676001	82676501	91.7949	86	40.8333	59.0113	69.3507	66.1654	41.9231	26.8571
82784501..82785001	6	82784501	82785001	91.6667	79.1667	85.7143	54.7343	74.2105	81.25	73.5294	9.09091
82961001..82961501	6	82961001	82961501	95	79.1667	62.5	51.4286	78.0488	72.9167	50	23.8095
82999001..82999501	6	82999001	82999501	95.4545	90.9091	63.1579	42.5926	84.2857	85.2941	55.7692	6.25
83325501..83326001	6	83325501	83326001	89.8413	80	66.7692	51.7377	67.8431	80.989	63.5165	26.6667
83706501..83707001	6	83706501	83707001	81.0476	86.2963	68.8597	51.045	84.375	81.1429	53.1765	45.0827
84204001..84204501	6	84204001	84204501	92.2222	87.8788	59.2186	66.9959	80.2381	84.0873	56.0269	44.4444
84217001..84217501	6	84217001	84217501	91.9185	76.1403	68.3333	54.7511	68.1913	69.4765	58.6392	32.9412
85317001..85317501	6	85317001	85317501	88.8246	84.3778	58.505	51.8607	61.3053	78.3548	51.8452	34.375
86054501..86055001	6	86054501	86055001	93.3102	85.6902	67.9067	49.1685	74.2586	82.5622	60.5083	38.8384
88050501..88051001	6	88050501	88051001	96.5278	89.0625	72.4026	61.0841	78.5646	74.271	60.2941	37.8676
88064001..88064501	6	88064001	88064501	95	91.6667	80	51.7857	84.375	68.75	50	50
88111001..88111501	6	88111001	88111501	97.3529	94.9074	79.0494	66.4368	77.7506	69.4643	56.6622	33.8235
88179001..88179501	6	88179001	88179501	86.2689	83.8384	62.6984	50.2294	73.913	73.254	58.8828	44.9736
88807501..88808001	6	88807501	88808001	89.4737	86.6667	76.9231	73.5849	80.6452	65	46.6667	44.4444
88815001..88815501	6	88815001	88815501	91	90.625	57.6389	51.1285	72.4255	74.1758	47.7941	40.9341
89284501..89285001	6	89284501	89285001	94.5652	87.5	66.9118	58.5714	68.3333	73.4375	65	27.8846
91344001..91344501	6	91344001	91344501	93.3722	90.7051	54.4591	71.3156	77.5926	76.2452	51.4765	43.5185
91529501..91530001	6	91529501	91530001	90.5	70.6493	70.5965	47.9263	65.625	66.7446	36.859	6.66667
92018001..92018501	6	92018001	92018501	95.2381	95.4545	63.3333	66.1017	72.5	86.3636	35.2941	15.7895
92829501..92830001	6	92829501	92830001	88.2222	78.6923	71.6667	62.0414	74.4138	71.7619	55.583	16.7582
93213001..93213501	6	93213001	93213501	89.4689	95	79.2735	48.19	82.1875	77.8846	40.2549	19.3487
93622001..93622501	6	93622001	93622501	81.0606	87.1212	57.8947	56.5978	64.2857	75	50.2778	20
96114501..96115001	6	96114501	96115001	87.037	70	66.75	53.8889	67.6692	69.2941	52.2222	24
97544501..97545001	6	97544501	97545001	100	80.8333	75.7143	62.0321	92.8261	83.6539	31.3025	17.5
97609501..97610001	6	97609501	97610001	90.8854	89.0152	70.6579	57.0069	76.4291	75.9615	40.9341	24.269
97941501..97942001	6	97941501	97942001	100	71.25	73.4455	65.2488	73.3796	76.6667	62.3932	27.1429
98646001..98646501	6	98646001	98646501	85.7143	83.3333	46.5035	62.3077	93.3943	81.0714	39.5833	30.1948
99375501..99376001	6	99375501	99376001	91.4103	87.3077	58.8068	54.3889	75.7259	74.6606	47.7679	32.2727
99490001..99490501	6	99490001	99490501	96.1539	79.1667	76.6667	53.4091	93.75	69.4444	77.2727	36.3636
99807501..99808001	6	99807501	99808001	86.7725	96.9697	83.3333	51.5993	79.0514	73.3766	29.3269	44.4444
100255501..100256001	6	100255501	100256001	91.875	84.8485	52.7778	49.9874	83.8245	76.8557	38.2241	25.5556
100733001..100733501	6	100733001	100733501	89.5944	76.2434	53.7037	59.1691	84.6914	82.9858	44.4314	28.0303
100835001..100835501	6	100835001	100835501	88.2353	66.6667	71.4286	70.3704	82.7586	78.9474	50	25
104657501..104658001	6	104657501	104658001	95.8235	88.5368	84.6667	76.0905	61.3705	60.5453	60.1654	34.4612
106187501..106188001	6	106187501	106188001	91.25	78.125	75.6597	64.8765	63.8889	57.8125	43.4028	38.5101
108417501..108418001	6	108417501	108418001	87.037	89.1304	65.1515	45.1632	73.6842	85.7143	42.8571	27.5862
109455001..109455501	6	109455001	109455501	91.8269	84.0144	70.8333	73.0482	75.5383	82.1053	67.2619	53.125
111864001..111864501	6	111864001	111864501	83.3333	76.4706	78.5714	64.7059	60.7143	38.8889	51.8519	50
112445001..112445501	6	112445001	112445501	95	70.5357	67.5	56.799	80	72.7273	52.2876	42.4837
113126501..113127001	6	113126501	113127001	80.1923	84.375	64.2857	61.3451	71.0526	72.7871	48.7377	31.8182
113706501..113707001	6	113706501	113707001	97.5	100	59.4697	67.3611	84.6154	81.25	67.5	29.1667
113764001..113764501	6	113764001	113764501	80.9524	93.75	63.6364	38.7097	59.0909	57.1429	53.8462	37.5
113777501..113778001	6	113777501	113778001	100	100	80	58.9744	83.3333	55	44.4444	0
114361001..114361501	6	114361001	114361501	87.8261	59.6154	65.7692	50.2569	71.4286	72.4138	61.5385	23.0769
114812501..114813001	6	114812501	114813001	84.0909	77	67.5789	53.1064	77.5926	73.7778	44.5833	51.5909
115569501..115570001	6	115569501	115570001	95.6933	81.8182	65.4762	53.8288	81.3691	61.9275	39.881	15.7143
116601501..116602001	6	116601501	116602001	86.7643	62.4554	57.2348	48.9548	62.0688	61.9608	48.2955	13.6607
116667001..116667501	6	116667001	116667501	95.0794	81.6102	72.8811	59.8698	84.6073	75.1099	59.3333	29.6667
117011001..117011501	6	117011001	117011501	100	81.8182	46.6667	45.283	72.973	78.5714	60.7143	22.2222
117054001..117054501	6	117054001	117054501	91.9591	79.2857	71.5686	60.0478	84.2857	59.543	39.8095	25.3846
117180501..117181001	6	117180501	117181001	87.3016	89.3831	75	51.8807	57.6868	61.8468	58.0177	21.4286
118119501..118120001	6	118119501	118120001	94.7369	85	65.2174	42.4242	69.4444	78.9474	20	3.33333
118213001..118213501	6	118213001	118213501	100	83.3333	71.4286	65.6716	80	88.8889	56	18.1818
118265501..118266001	6	118265501	118266001	83.3333	75	53.8462	53.1194	79.7059	91.6667	58.3333	43.75
118300501..118301001	6	118300501	118301001	93.75	78.5714	86.7424	61.2903	55.042	75	43.3333	14.6465
119154001..119154501	6	119154001	119154501	100	91.6667	72.7273	59.322	91.6667	66.6667	25.9259	17.3913
120393501..120394001	6	120393501	120394001	92.1053	77.7778	92.8571	79.4872	74	83.8235	62.5	14.7059
122788501..122789001	6	122788501	122789001	92.2287	86.6072	62	54.4428	79.8869	72.6307	47.2403	36.6667
122833501..122834001	6	122833501	122834001	86.6667	81.6667	83.3333	53.1769	68.5059	53.6364	44.5714	16.6667
123818501..123819001	6	123818501	123819001	83.6667	93.75	56.6667	58.0603	66.3636	67.5752	50.9091	39.4444
124383501..124384001	6	124383501	124384001	94.1176	90	53.3333	48.8889	75	84.6154	41.1765	40
124387001..124387501	6	124387001	124387501	94.4444	91.0714	78.2609	64.5833	68.2692	73.4848	49.1667	35.2941
124575501..124576001	6	124575501	124576001	97.0192	80.8081	63.1197	59.4584	66.2338	72.4889	42.8684	17.0859
124671501..124672001	6	124671501	124672001	85.1191	77.972	74.1072	52.6987	75.2308	69.3182	53.0526	37.0445
124816001..124816501	6	124816001	124816501	96.8421	70	75.9722	49.7148	79.754	75.3005	44.4773	30.6667
125168001..125168501	6	125168001	125168501	93.75	88.8889	64.2857	55.5556	75.8621	51.5152	36.6667	43.75
125252001..125252501	6	125252001	125252501	81.3226	90.0447	74.4737	54.515	68.6634	76.0804	28.4722	14.9107
125660501..125661001	6	125660501	125661001	92.0833	76.7857	63.7255	64.9039	77.8098	90.4286	54.8077	29.8611
125974501..125975001	6	125974501	125975001	75.9259	81.8182	73.0769	61	55.9701	65.7895	72.8571	45.679
126815001..126815501	6	126815001	126815501	87.0536	74.6667	54.6465	65.6343	68.3735	77.1531	41.0145	45.2381
126880001..126880501	6	126880001	126880501	95.2381	84.6154	56.25	58.3333	80	73.0769	68.75	25
127692001..127692501	6	127692001	127692501	88.1735	79.8186	63.7229	57.8184	76.7972	76.8708	52.8668	34.5849
127692501..127693001	6	127692501	127693001	97.6191	81.8182	77.7778	62.8354	92	92.3077	70.8333	33.3333
128556001..128556501	6	128556001	128556501	89.4737	90.9091	90	54.717	68.5714	73.913	47.5	28.5714
128910001..128910501	6	128910001	128910501	91.0714	90.1786	76.0417	69.1667	83.9962	83.7436	67.0833	47.5
131153501..131154001	6	131153501	131154001	86.7262	77.2227	75.78	76.5432	74.8872	64.9749	66.2372	39.8148
134078501..134079001	6	134078501	134079001	93.1667	85.7781	55.1632	47.5683	56.7542	62.6538	38.9892	26.9281
134219501..134220001	6	134219501	134220001	100	66.6667	64	42.5612	80	69.8529	61.413	38.8889
134353501..134354001	6	134353501	134354001	94.4444	75	53.3333	57.1429	88.2353	89.2857	51.7241	41.6667
134668001..134668501	6	134668001	134668501	90.4762	76.9231	59.2593	40.303	86.1111	85.7143	52	25
134678501..134679001	6	134678501	134679001	68.1818	80	60.8696	31.5789	76.6667	80.9524	62.5	21.0526
136362001..136362501	6	136362001	136362501	66.6667	61.5385	91.6667	76.087	55.5556	80.7692	70.5882	30.7692
136386501..136387001	6	136386501	136387001	80	88.8889	44.4444	60.9649	40	72.7273	60	42.8571
136660501..136661001	6	136660501	136661001	100	96.6667	70	65.2105	78.7879	59.2593	62.5	34.6154
136825001..136825501	6	136825001	136825501	82.6667	73.8889	56.25	55.6145	72.5	63.5305	56.3973	15.3846
136829001..136829501	6	136829001	136829501	83.547	82.8283	69.8413	51.3534	77.9649	75.2874	47.4219	28.5714
140499001..140499501	6	140499001	140499501	95	93.7322	81.4286	61.5446	72.3419	65.5402	51.5523	22.658
140873501..140874001	6	140873501	140874001	93.5931	90.368	74.7619	70.5628	78.2525	81.3853	65.9747	20.6349
142911501..142912001	6	142911501	142912001	84.375	73.5714	47.6191	53.2873	71.1539	61.4583	41.6541	35
143443001..143443501	6	143443001	143443501	100	80	50	60	85.7143	50	44.4444	25
143448001..143448501	6	143448001	143448501	94.7369	90.2778	64.5833	76.2478	84.0351	83.7302	53.8158	46.9925
143614001..143614501	6	143614001	143614501	90.2778	81.2121	87.5	61.5072	57.971	77.4411	59.7403	54.7619
143947001..143947501	6	143947001	143947501	70.2381	61.6667	62.2222	48.1813	78.6713	69.6429	40	17.7778
144138501..144139001	6	144138501	144139001	100	100	70.5882	75.6757	77.2727	79.1667	62.963	22.2222
144472501..144473001	6	144472501	144473001	100	79.6053	78.2609	78.0952	76.7857	69.1667	53.7143	23.0114
144585501..144586001	6	144585501	144586001	100	88.3333	58.7121	62.4025	78.2955	77.0833	57.7797	52.1617
145296501..145297001	6	145296501	145297001	97.7273	96	70.2206	53.6399	46.6049	71.0714	29.8913	11.5385
145372001..145372501	6	145372001	145372501	91.5584	75	64.1026	63.5374	85.307	75.2564	63.4615	47.6852
145474001..145474501	6	145474001	145474501	79.5455	91.0714	80.4487	73.4549	77.0152	78.8462	60.1852	38.0952
145562501..145563001	6	145562501	145563001	100	50	53.3333	28.75	84.5238	78.7879	71.8182	30
145564501..145565001	6	145564501	145565001	88.8262	74.8077	79.0927	62.6379	64.1235	67.6374	44.2937	35.1815
145622001..145622501	6	145622001	145622501	94.1176	88.8889	50	47.1698	63.6364	71.4286	58.3333	33.3333
145668501..145669001	6	145668501	145669001	100	70.8333	48.4848	46.0526	80.3226	86.25	58.3072	31.7647
145885501..145886001	6	145885501	145886001	88.3333	82.5758	60.119	25.3964	77.6191	73.0952	52.1429	28.3333
147156501..147157001	6	147156501	147157001	86.9048	88.6905	62	52.1787	71.4939	76.8908	47.6191	36.5079
3373001..3373501	7	3373001	3373501	93.3333	75	63.6364	41.6667	70.9486	84.375	48.2143	33.3333
3533501..3534001	7	3533501	3534001	92.8571	84.6154	61.9048	41.6667	73.0769	69.2308	70.9677	50
4501001..4501501	7	4501001	4501501	85.8333	66.6667	68.6364	47.5716	58.9744	67.1429	54.6875	34.375
6169501..6170001	7	6169501	6170001	100	90.0794	75.1923	64.648	80.907	62.8136	59.5307	40.2778
7032501..7033001	7	7032501	7033001	73.6232	56.8182	67.8572	27.1111	78.9474	85	14.2857	28.5714
7243001..7243501	7	7243001	7243501	86.1539	81.6667	73.3333	63.8587	75.431	61.3636	49.1667	16.6667
11626001..11626501	7	11626001	11626501	92.7083	77.5	68.8095	70.2935	73.0808	75.4808	51.5351	24.4444
11802001..11802501	7	11802001	11802501	88.2353	73.6842	72	50.7463	60.4167	80.9524	45.1613	40
13567001..13567501	7	13567001	13567501	86.6072	95.4545	57.5	48.5185	66.3158	67.2222	59.8558	26.5873
14617501..14618001	7	14617501	14618001	85.2308	81.5967	68.8302	52.6819	77.2379	71.1784	71.4703	30.9524
14646501..14647001	7	14646501	14647001	81.8182	75	81.8182	81.8182	90	76.4706	61.5385	40
20083501..20084001	7	20083501	20084001	93.6717	79.6053	61.526	47.9082	87.4677	75.8813	49.9269	32.9545
20502001..20502501	7	20502001	20502501	94.7619	100	57.5	37.0994	68.4615	57.4561	36.9792	22.2222
24890501..24891001	7	24890501	24891001	89.7712	85.6015	65.0168	58.4389	77.4319	77.0292	70.8706	38.4804
25457001..25457501	7	25457001	25457501	96.9444	73.1482	59.0812	58.1091	73.6187	76.1364	61.7725	33.125
25701501..25702001	7	25701501	25702001	86.1811	80.0926	57.8755	39.5145	64.9387	64.4445	56.0185	32.0106
26073001..26073501	7	26073001	26073501	87	73.9394	74.6667	55.4074	75.6863	72.1053	61.8519	28.5714
27999001..27999501	7	27999001	27999501	96.7611	86.6667	56.8182	56.6134	86.5741	96.7391	71.713	35.4167
28154501..28155001	7	28154501	28155001	88.8889	83.7662	59.5238	48.1955	83.3333	78.8889	61.9048	14.2857
28348501..28349001	7	28348501	28349001	86.8421	81.0417	75.9725	47.6704	79.3771	57.2727	44.5652	33.3333
28388001..28388501	7	28388001	28388501	93.3333	100	59.0909	63.1579	82.1428	80	21.7692	17.6471
28978001..28978501	7	28978001	28978501	91.8182	79.7924	64.3939	52.5782	86.859	71.5816	51.7974	31.5033
29091501..29092001	7	29091501	29092001	94	57.5758	50.8772	44.4805	70.8333	47.3485	54.4872	30.6667
29190501..29191001	7	29190501	29191001	92.958	83.3333	61.4815	52.7083	70.8333	75.7902	75.0958	46.1457
29438001..29438501	7	29438001	29438501	90.4762	73.3333	50	53.2258	86	80	33.3333	0
29653501..29654001	7	29653501	29654001	100	92.3077	70	52.9412	72.7273	77.7778	54.1667	40
29677501..29678001	7	29677501	29678001	92.6389	78.4188	74.3386	70.6766	70.9848	69.4803	61.3578	33.3333
29867501..29868001	7	29867501	29868001	77.3684	76.4286	54.8485	54.5769	69.2613	69.7917	60.384	12.6623
30067501..30068001	7	30067501	30068001	77.0139	83.5714	52.8	64.1186	66.25	63.5417	47.8333	23.3333
30162501..30163001	7	30162501	30163001	92.8571	75	62.3656	56.4286	88.5057	71.2121	56.0606	25.9259
30185001..30185501	7	30185001	30185501	81.978	83.75	65.2469	49.8401	76.771	73.0353	53.2034	38.8141
30896001..30896501	7	30896001	30896501	95.8333	88.2353	73.3333	58.7302	71.4286	62.069	32.2581	33.3333
31212501..31213001	7	31212501	31213001	94.07	93.4524	79.6364	66.6968	81.0864	79.3337	50.9386	33.8776
31317501..31318001	7	31317501	31318001	82.5758	76.6667	67.1329	54.7917	73.2143	68.7879	49.4048	12.6984
31511001..31511501	7	31511001	31511501	80.6159	90.4762	68.0451	55.0223	72.9787	51.6908	59.4828	36.413
31887501..31888001	7	31887501	31888001	90.625	82.1429	59.7909	54.5389	72.7863	70.5128	51.3725	27.1561
32918501..32919001	7	32918501	32919001	96.6667	89.1865	78.5165	63.1385	47.1396	50.1482	42.1713	36.3095
34815501..34816001	7	34815501	34816001	100	42.8571	72.7273	68.2432	93.3333	84.6154	50	40
35975501..35976001	7	35975501	35976001	94.4444	70	81.25	60.6061	90.625	71.4286	40.9091	38.4615
35977501..35978001	7	35977501	35978001	96.1309	79.3155	48.5714	49.0769	72.0303	76.4423	62.5	27.9762
36946001..36946501	7	36946001	36946501	95.6522	86.6667	76.9231	22.2222	92.3077	54.1667	71.2121	31.25
36946501..36947001	7	36946501	36947001	86.9565	86.6667	69.2308	48.1481	73.0769	67.8571	45.4545	25
37554001..37554501	7	37554001	37554501	89.7959	79.1326	68.9223	55.5716	77.1795	77.0616	56.2075	30.5263
38105001..38105501	7	38105001	38105501	93.75	79.1667	47.0588	58.3333	73.5294	85.4167	50	28.5714
38177501..38178001	7	38177501	38178001	80.9524	77.5757	54.386	55.2482	55	53.3333	45.4167	29.6296
38278501..38279001	7	38278501	38279001	91.0831	79	72.4603	46.2867	74.7273	66.1539	42.8872	35
50691001..50691501	7	50691001	50691501	86.9565	84.6154	69.2308	44	71.0526	66.6667	35.2941	46.1538
51047501..51048001	7	51047501	51048001	96.355	85.2051	71.5909	62.1235	69.2314	70.0154	37.5361	10.3011
51341501..51342001	7	51341501	51342001	78.0382	79	77.6042	65.83	71.2354	73.6111	56.3807	51.3158
51460001..51460501	7	51460001	51460501	94.1558	95.2381	73.3225	65.2311	71.6071	71.7857	45.9491	24.0196
51512501..51513001	7	51512501	51513001	91.6239	80.1212	69.693	52.8689	72.963	67.4444	54.4605	39.9167
51747501..51748001	7	51747501	51748001	93.9474	62.2222	59.7222	52.6386	55.2632	52.0833	53.6616	46.6667
52034001..52034501	7	52034001	52034501	87.5	92.3077	69.0476	59.5238	63.7931	75	43.75	23.5294
52134501..52135001	7	52134501	52135001	93.633	78.9683	69.0093	50.9669	80.1465	73.5356	48.6528	26.2305
52843501..52844001	7	52843501	52844001	88.7939	71.9445	72.0437	53.0442	61.3333	71.4286	59.8291	47.2222
53526501..53527001	7	53526501	53527001	94.3939	85.4545	68.2456	53.852	84.3396	79.2424	54.2857	6.66667
53710001..53710501	7	53710001	53710501	92.3077	88.8889	70.5882	46.875	47.0588	66.6667	37.5	22.2222
53752001..53752501	7	53752001	53752501	84.5833	80.8333	66.4336	60.8683	85.4391	85.1648	59.1667	42.8571
53999501..54000001	7	53999501	54000001	91.4286	74.4445	55.4945	46.4795	75.0842	78.5326	52.381	15
54613501..54614001	7	54613501	54614001	91.6667	87.5	74.3371	59.0914	75.9524	71.0575	55.2154	68.0272
55642001..55642501	7	55642001	55642501	88.4955	75.1948	80.9911	60.2147	78.3809	73.2525	69.7619	52.2222
56123001..56123501	7	56123001	56123501	93.1448	82.8598	62.5311	55.6962	69.6227	68.1519	63.2353	33.6224
56330501..56331001	7	56330501	56331001	93.4524	90.9722	65.0718	49.5768	75.5376	77.2947	57.3333	21.4286
56573501..56574001	7	56573501	56574001	93.934	76.3889	73.5294	60.9131	86.0323	73.7338	68.4007	32.1875
56845001..56845501	7	56845001	56845501	100	90.9091	61.5385	50	80	69.2308	52.381	29.4118
57211501..57212001	7	57211501	57212001	88.3929	78.0303	69.1319	62.1304	78.3717	85.77	67.8571	43.1548
57215001..57215501	7	57215001	57215501	92.6901	87.7778	90.9091	64.7287	85	85.0932	69.0476	52.7778
59780501..59781001	7	59780501	59781001	100	55.5556	87.5	45.8333	72.7273	46.1538	70.5882	10
62875001..62875501	7	62875001	62875501	89.5833	76.9231	69.6428	67.1875	83.3333	73.8636	65.4762	50
62923001..62923501	7	62923001	62923501	92.8571	87.5	66.6667	50	91.3043	77.7778	65	45.4545
63618501..63619001	7	63618501	63619001	91.8025	77.2549	80.9615	68.9809	75.625	75.3829	62.9291	35
72455001..72455501	7	72455001	72455501	93.75	81.8182	90	64.127	76	66.6667	40.7407	16.6667
72791001..72791501	7	72791001	72791501	100	86.6667	77.1428	54.0347	77.3611	72.8947	55.3333	34.6726
72954001..72954501	7	72954001	72954501	86.3636	69.2308	53.3333	40.3226	82.7586	72	75	28.5714
72964501..72965001	7	72964501	72965001	96	72.7273	73.3333	47.3684	77.1429	65.7143	37.5	35.7143
73558001..73558501	7	73558001	73558501	98.75	84.1518	77.3809	68.8988	85.7407	77.9167	46.875	36.5079
74027001..74027501	7	74027001	74027501	87.5	78.5714	80	63.6364	72.2222	91.3043	52.9412	30
74218001..74218501	7	74218001	74218501	88.2353	82.3529	81.25	50	43.4783	62.5	56	35.2941
74588001..74588501	7	74588001	74588501	88.75	62.9808	68.5829	47.7522	81.2629	70.9627	42.0635	31.5909
74851001..74851501	7	74851001	74851501	95.8333	93.3761	72.2222	58.5268	83.5014	85.1852	60.2941	23.4069
75078501..75079001	7	75078501	75079001	77.6112	82.3626	62.0536	53.2448	60.5556	57.5593	33.035	35.2533
75260501..75261001	7	75260501	75261001	82.7586	77.7778	75	57.1429	94.1176	75	54.1667	11.1111
75352501..75353001	7	75352501	75353001	86.1111	86.3636	64.4445	57.6819	83.3333	81.4815	56.4516	27.7778
75385001..75385501	7	75385001	75385501	100	95.1389	70.7893	61.3182	86.4183	84.3434	52.7778	27.0468
77981501..77982001	7	77981501	77982001	91.6119	96.1539	89.1667	48.7331	85.6667	79.6703	63.0208	42.915
78586501..78587001	7	78586501	78587001	91.6667	80.303	81.3461	54.6719	78.3333	71.3333	49.3103	26
80181001..80181501	7	80181001	80181501	90	85.7143	66.6667	35.5932	76.6667	78.2609	66.6667	21.4286
80237001..80237501	7	80237001	80237501	88.8889	90	60	46.1538	78.5714	80.9524	35	8.33333
80457001..80457501	7	80457001	80457501	100	92.3077	50	61.4286	88	72	45	14.2857
80599501..80600001	7	80599501	80600001	84.7028	75	71.0317	54.8175	64.5115	71.5385	43.946	23.6842
80801001..80801501	7	80801001	80801501	83.6941	66.8783	65.0794	42.0455	70.3704	63.8272	33.908	26.6667
82672001..82672501	7	82672001	82672501	92.8571	87.5	85	60.6061	68	62.5	28.2609	42.8571
82943001..82943501	7	82943001	82943501	93.4783	80	54.1667	60	88.9113	68.75	46.6667	37.8205
86139001..86139501	7	86139001	86139501	97.2222	85.4167	79.1667	54.3011	64.8649	71.0526	55.5556	26.1905
86233001..86233501	7	86233001	86233501	92.2094	84.7222	54.3684	50.8628	79.3941	73.6811	54.0261	27.11
86472501..86473001	7	86472501	86473001	95.6522	90.8088	44.5513	58.0273	87.9167	71.5278	52.2894	41.6667
86603001..86603501	7	86603001	86603501	96	79.0178	61.5789	59.5105	70.1937	61.7051	44.9253	43.9394
86654501..86655001	7	86654501	86655001	85.7143	81.4815	56.4103	67.9012	70.3704	54.5455	52.7778	33.3333
86774501..86775001	7	86774501	86775001	100	83.3333	62.5	70.1754	91.3043	83.3333	58.3333	18.75
86867501..86868001	7	86867501	86868001	88.8889	57.5758	84.4444	58.2386	71.4286	83.6752	71.6912	27.1429
86986501..86987001	7	86986501	86987001	84.874	83.5165	66.516	56.8046	85.6485	79.3499	64.409	41.0431
86988001..86988501	7	86988001	86988501	66.2564	75.4545	50.7692	35.7261	72.3214	63.447	43.7143	28.5714
87208501..87209001	7	87208501	87209001	95	81.6176	52.1739	45.6579	47.3118	79.4118	54.3478	46.6667
87508501..87509001	7	87508501	87509001	92.9383	84.9702	74.6528	58.5071	83.1797	77.1886	54.6049	30.2039
87717501..87718001	7	87717501	87718001	88	88.75	74.3333	48.9044	73.4266	69.013	67.6984	32.9697
87734501..87735001	7	87734501	87735001	93.75	92.3077	26.2626	55.2632	88.2353	69.2308	45.8333	40
87856501..87857001	7	87856501	87857001	94.9561	81.9444	75.2778	60.6506	76.9551	70.0044	45.2799	22.9825
88818001..88818501	7	88818001	88818501	65.1515	42.5926	69.9346	42.7778	93.9394	81.8182	41.1765	46.1538
88981001..88981501	7	88981001	88981501	98.718	84.1667	76.9697	83.0817	88.0117	79.4872	70.8812	39.1775
89017501..89018001	7	89017501	89018001	96.9231	84.7863	68.8636	55.605	79.4317	81.0714	47.0686	14.7222
89518501..89519001	7	89518501	89519001	77.4405	72.8507	50.1079	46.6972	62.2523	71.567	62.6294	41.6667
89705501..89706001	7	89705501	89706001	91.3865	85	68.1548	47.7863	74.3393	74.1905	47.5034	35.7143
95930501..95931001	7	95930501	95931001	85.7407	82.1212	50.5952	45.0799	70.2381	70.0535	59.2727	12.5
96658001..96658501	7	96658001	96658501	94.3364	86.25	73.6111	56.625	84.1783	75.5882	60.4167	37.3016
102942501..102943001	7	102942501	102943001	91.3043	91.2281	80.7018	61.2903	66.6667	61.9048	47.0588	31.1111
103920501..103921001	7	103920501	103921001	85.7143	92.8571	100	56.3636	91.6667	68.9655	51.8519	36.3636
104887501..104888001	7	104887501	104888001	91.6667	81.8182	56.25	46.2264	79.3103	77.5	58.3333	25
105076001..105076501	7	105076001	105076501	96	88.547	70.9804	77.971	85.7143	81.7714	64.0659	46.0504
105292001..105292501	7	105292001	105292501	90.8088	86.3095	67.033	73.0159	82.9545	78.1176	51.9397	41.2088
105989501..105990001	7	105989501	105990001	100	80	58.3333	33.3333	93.75	72	47.6191	33.3333
106012001..106012501	7	106012001	106012501	83.2407	80.5556	81.3636	38.5045	72.8479	76.3617	63.9583	18.4314
106066001..106066501	7	106066001	106066501	95.1128	92.6535	71.4568	58.4375	77.7023	76.4952	52.9454	34.0909
106080501..106081001	7	106080501	106081001	93.75	87.1795	72.549	59.2593	81.6092	75.3623	66.6667	33.3333
106082501..106083001	7	106082501	106083001	96.0526	96.6667	58.0392	73.4837	85.7272	83.4909	61.553	22.3611
106190001..106190501	7	106190001	106190501	95	96.1539	71.7105	78.0932	64.6923	66.5126	48.6308	25.3846
106210501..106211001	7	106210501	106211001	90.7738	88.1313	50	64.4028	77.529	70.3575	35.6459	24.1546
106266501..106267001	7	106266501	106267001	100	87.5	65.9091	56.4516	77.2727	74.1379	46	39.2857
107062501..107063001	7	107062501	107063001	94.4614	79.596	62.2685	50.994	78.5071	70.5578	52.6983	26.4042
107228501..107229001	7	107228501	107229001	93.3333	90	67.9348	55.452	81.0256	75	39.5538	31.0096
107285501..107286001	7	107285501	107286001	87.9121	87.4459	58.9744	50.0697	79.3841	76.5152	43.7406	33.3333
107984501..107985001	7	107984501	107985001	89.4444	83.75	25	41.6667	74.1758	49.0196	40	10
108030501..108031001	7	108030501	108031001	85.7143	69.2308	59.0909	41.3793	80	74.1936	58.5366	28.5714
108046001..108046501	7	108046001	108046501	89.1775	82.6389	73.8214	64.0268	81.3492	73.3292	60.5556	53.7698
108191001..108191501	7	108191001	108191501	100	83.3333	43.9394	29.7511	66.6667	83.3333	50	28.5714
108544501..108545001	7	108544501	108545001	91.0264	84.3723	59.9969	56.8879	60.7638	65.0193	34.4748	6.42857
108634501..108635001	7	108634501	108635001	94.0651	87.7778	60.2381	62.3314	87.7774	76.3095	66.3851	40.4693
109262501..109263001	7	109262501	109263001	97.9167	84.6154	75.2941	35.7213	84.2593	61.8984	47.5806	6.66667
112903001..112903501	7	112903001	112903501	89.5833	89.5221	75.2232	58.1373	77.4306	74.9421	56.8681	15
112913001..112913501	7	112913001	112913501	84.2217	77.381	64.7619	48.7612	79.5205	76.4286	42.5214	37.7778
114478001..114478501	7	114478001	114478501	98.0392	100	76.8421	65.8437	83.1482	79.3651	54.7101	30.5556
116330001..116330501	7	116330001	116330501	92.3951	79.4853	62.5	53.7338	87.5194	74.5769	45.4013	43.75
116864001..116864501	7	116864001	116864501	91.8651	87.4459	72.4026	55.6944	72.987	75.2619	45.4252	25
117946001..117946501	7	117946001	117946501	93.75	80.6667	77.9487	48.1375	62.735	77.0526	62.4359	24.6667
118121001..118121501	7	118121001	118121501	90.03	80.6818	72.1591	54.7443	74.4885	80.014	45.9195	56.0897
118354001..118354501	7	118354001	118354501	88	90.2807	80.6364	61.568	82.3809	85.5455	70.6957	25.8242
119126001..119126501	7	119126001	119126501	93.1818	76.6667	85.7143	62.766	82.3529	84.7826	60	40
119293001..119293501	7	119293001	119293501	90.9091	83.3333	50	50	85.1852	78.2609	66.6667	33.3333
119370501..119371001	7	119370501	119371001	81.25	77.7778	66.6667	64.5161	69.5652	68.1818	90	0
119600001..119600501	7	119600001	119600501	100	92.3077	82.3529	54.0984	94.2857	79.1667	34.4828	29.4118
119707001..119707501	7	119707001	119707501	100	88.4091	82.9721	77.0833	90.9391	86.6667	57.1181	29.2857
119946001..119946501	7	119946001	119946501	100	72.7273	38.0952	65	87.0968	66.6667	37.5	18.1818
120599501..120600001	7	120599501	120600001	95	95.8333	77.0833	78.7745	84.0909	74.1667	69.7917	43.1818
121137001..121137501	7	121137001	121137501	89.4737	92.8571	59.0909	50.9259	68.75	80.9524	70.8333	36.3636
121300001..121300501	7	121300001	121300501	90.8095	89.7101	58.5224	51.6774	79.6172	79.3126	52.7249	32.1232
124648001..124648501	7	124648001	124648501	84.6154	91.5584	58.0128	53.4564	82.8365	77.5112	55.8642	34.7222
124762501..124763001	7	124762501	124763001	82.8572	87.3016	56.8182	53.7221	68.3333	60.9023	47.8571	22.5
126895501..126896001	7	126895501	126896001	100	83.3333	100	57.1429	63.1579	70.5882	66.6667	20
127727501..127728001	7	127727501	127728001	93.6364	69.4445	63.8889	56.3072	81.2808	66.6667	72.2222	28.8889
129728001..129728501	7	129728001	129728501	81.0526	79.1667	56.7857	50.4104	76.25	77.1558	61.4583	24.2424
129803001..129803501	7	129803001	129803501	91.8367	83.8745	65.4637	59.338	73.2993	78.0225	59.864	50.2198
129879001..129879501	7	129879001	129879501	94.0706	87.1111	70.9091	58.2803	87.233	80.7268	58.6505	29.1209
130315501..130316001	7	130315501	130316001	98.2653	81.8804	78.8676	73.5374	80.9921	79.8387	57.4442	30.2083
132643501..132644001	7	132643501	132644001	94.0909	88.0357	64.4139	62.1136	80.6777	74.1429	40.3089	14.2713
132798001..132798501	7	132798001	132798501	78.4722	70.3297	68.7166	48.4043	79.3831	83.0808	55.3728	33.75
133061501..133062001	7	133061501	133062001	96.5909	79.6946	61.0628	46.9223	76.0877	72.2189	56.1842	27.451
133228501..133229001	7	133228501	133229001	88.75	92.4107	76.6667	49.1663	86.4839	90.7895	53.9394	43.0556
133612001..133612501	7	133612001	133612501	87.3626	77.8788	61.3158	49.7717	64.4345	55.2973	42.6471	42.6471
133712501..133713001	7	133712501	133713001	77.2727	78.5714	75	51.5625	46.6667	60.7143	52.6316	28.5714
133808001..133808501	7	133808001	133808501	90.9091	76.1905	66.6667	54.7009	62.7451	66.6667	44.9275	29.6296
134238001..134238501	7	134238001	134238501	81.448	80.1136	40	37.5	72.9167	81.6667	30.7143	42.8571
134300501..134301001	7	134300501	134301001	90.4518	72.1895	58.4249	48.5668	61.5029	57.7873	46.4685	24.6753
134534501..134535001	7	134534501	134535001	89.7436	75	73.3333	54.955	61.6667	58.8235	40.4762	40
134547501..134548001	7	134547501	134548001	61.5385	87.5	61.5385	31.7073	70	64.7059	41.6667	60
134739001..134739501	7	134739001	134739501	100	88.8889	50	43.3333	95	100	54.5455	50
134744001..134744501	7	134744001	134744501	93.75	86.8507	70.7792	63.2451	80	77.8997	60.8696	23.3333
135297001..135297501	7	135297001	135297501	93.6246	76.3636	70.8875	70.338	88.5552	87.5824	84.7403	0
137146501..137147001	7	137146501	137147001	87.594	70	75	54.375	80	83.2036	50.6127	36.0606
137302501..137303001	7	137302501	137303001	100	100	83.3333	62.1622	89.2857	76.9231	53.8462	40
137948501..137949001	7	137948501	137949001	77.7778	87.7381	59.7222	46.0351	84.4729	54.4118	51.9841	17.1717
138865001..138865501	7	138865001	138865501	93.7273	85.0694	66.4474	50.8929	44.2949	75	42.915	16.6667
139028001..139028501	7	139028001	139028501	89.4737	75	64.7059	51.5459	82.1429	78.9474	52.5862	36.5385
139649001..139649501	7	139649001	139649501	92.8571	88.8889	90.9091	44.186	71.4286	85.7143	40	22.2222
140930501..140931001	7	140930501	140931001	92.7885	79.798	51.1905	53.9303	81.2745	69.0351	60.7143	8.33333
141129001..141129501	7	141129001	141129501	98.1482	100	69.2308	75	84.8485	88.2353	48.9796	15
143387501..143388001	7	143387501	143388001	92.3077	90.9091	58.3333	62.1622	88.2353	70.5882	66.6667	10
143400501..143401001	7	143400501	143401001	92.8572	66.6667	82.9545	61.5465	48.6842	49.1667	45.5556	25
143692001..143692501	7	143692001	143692501	97.3333	80.6667	55.9722	62.6263	82.6923	74	66.6667	16.6667
144002001..144002501	7	144002001	144002501	100	84.6154	50	38.0952	76.6667	79.1667	34.4828	33.3333
144144001..144144501	7	144144001	144144501	94.4444	89.6825	39.5604	55.5556	76.3975	76.4069	50.3704	30.9524
144401501..144402001	7	144401501	144402001	84.0909	81.25	55.5556	60.2041	72.9167	64.2857	46.5517	33.3333
144668001..144668501	7	144668001	144668501	94.6429	82.4074	50.9259	54.7456	75.7936	77.2727	59.2796	30.2941
145973001..145973501	7	145973001	145973501	94.4444	58.3333	85.7143	35.4839	76.9231	67.8571	50	35.7143
146028501..146029001	7	146028501	146029001	94.7011	79.1498	71.2476	51.6032	67.0914	73.2143	35.0649	32.3809
146415001..146415501	7	146415001	146415501	100	92.3077	41.6667	56.8627	63.6364	57.1429	45.4545	22.2222
147232501..147233001	7	147232501	147233001	94.2909	84.2045	65.9039	52.7848	71.8601	70.8333	57.4634	29.902
148209501..148210001	7	148209501	148210001	80.9524	73.3333	58.3333	37.931	81.4815	91.6667	56.5217	46.1538
148341001..148341501	7	148341001	148341501	87.1212	75.0916	60.6838	52.7244	81.1111	73.0838	52.2988	35.5556
148377001..148377501	7	148377001	148377501	95.8333	83.3333	75	33.1212	68.421	50.9804	62.963	40
148993001..148993501	7	148993001	148993501	90.4025	78.5185	43.3333	41.9686	61.6883	54.7368	50.5135	42.2222
149670501..149671001	7	149670501	149671001	96.4792	84.4271	66.4861	54.3098	66.3427	69.4556	35.0249	24.9188
150079501..150080001	7	150079501	150080001	93.0289	90	83.3333	63.5062	76.4634	76.3099	45.4378	35.9615
150514501..150515001	7	150514501	150515001	84.6667	78.5948	65.2778	60.6602	66.6667	71.25	59.9001	40.9926
151026001..151026501	7	151026001	151026501	100	90	64.7059	55	88.4615	68	62.963	37.5
151425001..151425501	7	151425001	151425501	91.3043	100	56.25	44.1176	69.2308	71.4286	59.0909	0
152201501..152202001	7	152201501	152202001	87.6502	76.9444	61.6923	52.6738	82.5513	80.2308	60.0919	30
152520001..152520501	7	152520001	152520501	94.1176	93.3333	73.913	53.0303	54.054	62.1622	63.1579	45
3351501..3352001	8	3351501	3352001	91.1765	91.6667	76.1905	69.5035	65	72.973	51.0101	26.6667
3637001..3637501	8	3637001	3637501	90.4438	72.8365	55.8824	49.231	67.9387	69.1667	56.6458	32.1338
3803001..3803501	8	3803001	3803501	83.3934	56.4864	81.6667	41.8582	54.7422	54.2809	42.8806	40.4396
4235001..4235501	8	4235001	4235501	83.8889	66.282	64.7322	54.5213	85.5031	77.1446	46.7316	37.3757
4408001..4408501	8	4408001	4408501	94.4444	66.6667	68.421	69.3333	70.068	69.4445	40.625	13.3333
5587001..5587501	8	5587001	5587501	95.7778	100	86.5909	69.3333	75.1125	68.2173	59.5238	33.834
6101001..6101501	8	6101001	6101501	93.75	88.75	59.375	68.7916	72.7647	72.5	58.4821	39.6635
8829001..8829501	8	8829001	8829501	93.5606	78.6932	95.8333	44.4941	86.0753	80.3875	60.6183	31.8627
8830501..8831001	8	8830501	8831001	80.1587	88.4615	56.6667	50.2551	88.468	77.931	47.3214	26.7483
9000001..9000501	8	9000001	9000501	93.3333	100	55.5556	47.0464	88.6792	70	34.375	41.6667
9181001..9181501	8	9181001	9181501	86.7063	72.2222	72.3809	56.8042	68.8406	70.8333	54.798	42.9194
9946501..9947001	8	9946501	9947001	91.6667	76.9231	80.9524	81.8182	80.9524	68.75	45	50
9987501..9988001	8	9987501	9988001	93.3333	90	73.718	55.8676	85.9302	88.8304	64.2157	48.0769
10065001..10065501	8	10065001	10065501	72.7273	82.3529	81.8182	51.5152	75	45	60	40
10441001..10441501	8	10441001	10441501	84.2593	73.0769	75.7143	54.4643	83.6539	66.6667	58.7698	28.7162
10854001..10854501	8	10854001	10854501	88.6539	70.8333	54.1958	43.4669	82.6303	79.079	51.9231	30
10881001..10881501	8	10881001	10881501	94.6667	79.2727	80.5952	56.1583	82.6744	74.5593	63.5842	31.9118
10928501..10929001	8	10928501	10929001	88.2353	74.1259	53.3333	57.1171	69.2121	79.3461	52.899	32.4074
11377501..11378001	8	11377501	11378001	95.8333	91.1111	70.5128	49.4302	66.359	84.647	59.2308	34.6154
11644501..11645001	8	11644501	11645001	94.7369	80	63.1579	57.377	90.7407	79.4872	64.8649	25
11732001..11732501	8	11732001	11732501	90.7035	75.089	69.0909	61.2592	58.9682	68.648	58.75	32.2751
12086001..12086501	8	12086001	12086501	90.9091	72.7273	83.3333	55.5556	75.7143	74.1935	57.0564	27.7778
12238501..12239001	8	12238501	12239001	97.0679	92.9582	59.5915	50.7757	82.5443	77.8761	57.8071	32.6526
12569501..12570001	8	12569501	12570001	100	89.5238	63.3838	62.6756	85.5556	81.7386	60.738	50.3175
12596501..12597001	8	12596501	12597001	86.2434	86.6667	46.345	50.2904	72.2274	75.1961	65.8468	31.7355
12761001..12761501	8	12761001	12761501	87.5981	84.9537	66.5079	52.9762	70.3268	61.1947	41.964	25.4396
13675501..13676001	8	13675501	13676001	88.8889	78.4091	59.0476	30.9211	66.8421	55.9211	53.3333	55
13950501..13951001	8	13950501	13951001	81.4815	85.1852	63.3333	50.4167	87.1009	78.5714	79.4118	20
13953501..13954001	8	13953501	13954001	86.2967	82.9275	57.6852	42.3402	77.5145	77.8988	65.8045	27.3401
14080501..14081001	8	14080501	14081001	87.3846	73.9091	71.7143	54.5887	51.084	58.3475	47.9206	31.3333
14113501..14114001	8	14113501	14114001	78.0794	86.4713	58.6638	54.4631	65.5792	64.8344	52.2058	29.0064
14250001..14250501	8	14250001	14250501	94.1176	63.6364	70.5882	68.75	76.7442	70	57.1429	34.6154
14334001..14334501	8	14334001	14334501	94.5825	76.25	62.0434	52.3344	79.4638	67.6986	49.5266	22.0238
14962501..14963001	8	14962501	14963001	93.2143	78.5714	76.3462	57.0464	80.2309	74.5315	59.6939	34.5679
14988501..14989001	8	14988501	14989001	100	90	68.75	56.2169	94.4444	88.2353	57.1429	40.7407
15026001..15026501	8	15026001	15026501	88.8889	43.3333	57.1429	30.336	60.7407	76.3441	58.0357	26.3736
15145001..15145501	8	15145001	15145501	100	88.2353	68.421	63.8889	65.3061	75	51.1111	38.0952
18728501..18729001	8	18728501	18729001	95	85.8479	72.9048	63.687	82.6691	64.671	47.9724	19.6191
23592501..23593001	8	23592501	23593001	91.6667	69.0476	68.0556	69.9477	64	72.7273	59.8522	42.8571
24234001..24234501	8	24234001	24234501	95.4066	85.8812	80.1012	57.09	84.9202	74.6411	55.5412	22.7602
24736001..24736501	8	24736001	24736501	90.2778	79.4818	51.1905	54.5998	76.4375	69.2147	52.1246	30.5111
24781501..24782001	8	24781501	24782001	100	70.4545	88.3333	50.6209	85.5769	85.7639	60.4526	42.5
25330501..25331001	8	25330501	25331001	100	87.5	57.1429	48.1481	66.6667	76.9231	64	54.5455
25615001..25615501	8	25615001	25615501	94.9495	87.7381	52.381	45.1923	80.0996	72.7774	61.1645	26.5449
25896001..25896501	8	25896001	25896501	81.25	90	50	62.5	86.9565	72.4138	62.963	30.7692
26099501..26100001	8	26099501	26100001	100	87.5	50	59.4551	80	87.5	79.1667	33.3333
26453501..26454001	8	26453501	26454001	96.2963	100	58.3333	58.4561	49.0196	63.9394	49.3056	24.4444
27214001..27214501	8	27214001	27214501	91.6667	93.75	71.4286	67.6923	75	81.8182	51.0638	28
27372001..27372501	8	27372001	27372501	90.4762	90	69.2308	67.6471	82.1429	78.5714	64.7059	27.2727
27824001..27824501	8	27824001	27824501	84.0517	89.1026	68.1482	47.542	75.9098	82.5471	58.5173	31.3889
27914501..27915001	8	27914501	27915001	95.9795	81.1111	86.7424	73.1516	75.4878	74.7501	58.5753	31.9444
27918001..27918501	8	27918001	27918501	89.2857	87.5	70.5882	58.5106	85.2941	87.5	50	30.5556
27938501..27939001	8	27938501	27939001	95	92.8572	80.1587	37.4494	74.5098	70.7071	39.0688	48.2143
27995001..27995501	8	27995001	27995501	89.2857	84.2105	56	53.0702	90.625	92.3077	51.0638	23.8095
32351501..32352001	8	32351501	32352001	79.4118	66.6667	61.5385	44.3657	64.6342	64.8148	58.6957	29.5455
34796001..34796501	8	34796001	34796501	66.25	67.8572	52.7778	40.1786	55.5556	63.3117	53.3553	29.4118
35860501..35861001	8	35860501	35861001	76.4706	90.9091	50	50	81.8182	84.2105	52.1739	16.6667
36038001..36038501	8	36038001	36038501	93.5214	95.8333	69.8413	57.1363	90.7818	75.3968	54.6377	38.6088
36152501..36153001	8	36152501	36153001	98.0769	93.75	87.605	74.4231	75.9563	63.4872	51.8905	38.7363
36936501..36937001	8	36936501	36937001	100	100	69.2308	63.6364	100	85	72.7273	13.3333
37088001..37088501	8	37088001	37088501	90	69.0476	85.7143	64.7826	82.3308	68.5714	60.119	29.2929
41676501..41677001	8	41676501	41677001	73.6842	84.6154	76.9231	48.9796	58.3333	63.1579	61.1111	23.3333
43869501..43870001	8	43869501	43870001	73.9583	63.6364	54.1667	39.7391	59.9359	61.8448	45.2381	28.5714
46038501..46039001	8	46038501	46039001	88.4615	87.7551	66.7949	54.7619	82.4774	83.7302	69.0934	23.7339
46106501..46107001	8	46106501	46107001	91.6667	88.2353	84.7826	52.2222	86.2069	66.2602	53.125	25
46622001..46622501	8	46622001	46622501	89.9039	90	70.8333	49.2599	62.9167	81.6017	60.3896	18.75
46994001..46994501	8	46994001	46994501	100	88.8889	81.25	67.3469	60.6061	50	53.125	17.6471
46999001..46999501	8	46999001	46999501	94.8284	87.4544	76.7254	69.8001	79.5635	75.2206	55.7246	28.6459
47000501..47001001	8	47000501	47001001	92.9825	74.359	81.4815	79.0123	85.4167	85.4701	67.6768	15.6863
47025001..47025501	8	47025001	47025501	90.5556	94	76.6667	70.5556	81.4448	76.1111	65.8741	32.75
47179501..47180001	8	47179501	47180001	89.9167	81.1111	69.4444	64.9671	78.966	74.5338	67.3759	40.8148
47596501..47597001	8	47596501	47597001	91.0833	82.4899	63.9348	49.0714	71.1968	71.8857	44.0921	49.7884
48278001..48278501	8	48278001	48278501	92.1429	75	64.9177	58.8014	71.3896	71.0606	49.5907	41.4048
48412001..48412501	8	48412001	48412501	100	81.8627	50	46.44	55.0926	78.4127	49.5395	20.6539
48524001..48524501	8	48524001	48524501	97.0588	87.8151	58.5165	56.3408	74.373	84.8933	57.6746	30.9809
48565501..48566001	8	48565501	48566001	95.4545	87.5	80	65.0794	80.4348	90.4762	47.0588	40
48913501..48914001	8	48913501	48914001	87.697	80.4314	59.2857	57.091	79.3889	73.967	48.4068	27.0274
48959001..48959501	8	48959001	48959501	76.9231	81.8182	60	54.1667	68.8889	76.6667	22.2222	33.3333
48989501..48990001	8	48989501	48990001	90.9091	77.7778	75	71.4286	88.2353	85	52.9412	16.6667
49131501..49132001	8	49131501	49132001	100	75	61.5385	63.6364	57.8947	38.4615	57.8947	45.4545
49364001..49364501	8	49364001	49364501	90.303	78.2407	71.1111	50.8554	71.6216	65.6746	61.244	33.4499
49465001..49465501	8	49465001	49465501	95.4545	78.125	57.6923	50	86.2069	77.0833	64.8649	41.3043
49773501..49774001	8	49773501	49774001	87.8788	84.1751	63.5943	79.321	76.4706	75	50	44
50012501..50013001	8	50012501	50013001	96.1539	92.8571	91.1765	55.5556	86.4865	74.5968	60.7143	33.3333
50066001..50066501	8	50066001	50066501	94.4444	83.3333	76.6667	66.6667	78.8889	82.8572	54.5455	20
53989001..53989501	8	53989001	53989501	92.1612	88.6401	78.6779	72.9284	64.3789	63.0672	51.9264	38
61179501..61180001	8	61179501	61180001	100	91.4286	66.0784	53.5579	59.6474	61.1312	55.3915	27.866
68360501..68361001	8	68360501	68361001	81.8182	44.4444	70	55.5556	61.5385	68.75	78.5714	28.5714
69282001..69282501	8	69282001	69282501	100	76.9231	78.5714	57.1429	75	88.2353	48.6487	18.1818
69912001..69912501	8	69912001	69912501	100	91.6667	80	67.5	66.6667	84.2105	55	16.6667
72198001..72198501	8	72198001	72198501	93.4783	80.8333	70.8333	59.7523	77.931	70.1382	72.6789	45.4044
72344501..72345001	8	72344501	72345001	85.687	76.6667	62.3492	42.4358	60.0697	63.9446	40.7177	22.4918
72903001..72903501	8	72903001	72903501	82.3529	69.0476	64.5833	56.565	77.3585	74.1497	54.0541	35.8025
72986001..72986501	8	72986001	72986501	81.25	64	57.9213	46.5003	62.0536	58.7273	44.8214	32.9412
73813001..73813501	8	73813001	73813501	87.5	100	66.6667	77.2727	75	100	68.75	30.4348
75228501..75229001	8	75228501	75229001	88.8889	89.2857	71.4286	64.2857	77.2059	59.0647	59	33.3333
78428001..78428501	8	78428001	78428501	88.1907	76.2594	78.9196	65.367	74.3963	76.0215	68.4249	70
78698501..78699001	8	78698501	78699001	90.9091	82.5397	73.3333	64.778	67.4825	64.2857	65.3788	39.8693
79774501..79775001	8	79774501	79775001	96.633	88.6364	72.4074	64.2347	73.9083	61.436	42.6047	17.8571
81053001..81053501	8	81053001	81053501	95	66.6667	60	62.5	59.6154	57.5	40	27.2727
81321501..81322001	8	81321501	81322001	98.0769	73.3333	68.1818	64.8809	52.7311	58.114	46.1637	11.9048
81710001..81710501	8	81710001	81710501	100	95	52.2556	61.2245	89.0625	63.3658	61.3214	23.4127
83290001..83290501	8	83290001	83290501	86.6667	75.7143	50.5952	41.7494	77.033	75.579	47.2222	40.3846
83365501..83366001	8	83365501	83366001	88.8889	76.9231	69.2308	51.1111	93.5484	85.7143	40.9091	50
83374501..83375001	8	83374501	83375001	86.4286	97.0588	61.6667	54.3269	61.1111	79.0441	62.5	17.6245
85766501..85767001	8	85766501	85767001	96.2963	88.4259	69.0476	69.0236	79.798	76.1111	54.6032	13.3333
85883501..85884001	8	85883501	85884001	97.7778	86.1111	95.2381	75.7576	81.6667	77.3333	58.8235	45.4545
86187001..86187501	8	86187001	86187501	87.0719	86.1111	68.1046	67.3931	76.3814	66.4127	53.202	43.3673
86959001..86959501	8	86959001	86959501	94.1176	81.8182	58.3333	68.5185	96.875	75	45.8333	34.7826
87033001..87033501	8	87033001	87033501	90.7692	85	73.3333	61.0256	74.2064	70.7407	31.3726	17.7778
87153501..87154001	8	87153501	87154001	91.806	87.7778	73.3333	59.4029	56.2319	67.1185	53.3264	43.3036
87226501..87227001	8	87226501	87227001	86.4253	76.0417	60.8187	41.2037	85.1932	87.526	58.6439	42.5758
87888501..87889001	8	87888501	87889001	92.8572	79.2857	67.5758	54.0043	79.6053	63.3983	58.6663	33.7302
88506501..88507001	8	88506501	88507001	96	82.7692	75.6667	55.9518	78.8929	72.0606	65.1938	44
89089501..89090001	8	89089501	89090001	93.1379	73.052	70.362	55.8516	69.7725	70.5556	38.587	18.287
90382001..90382501	8	90382001	90382501	95.5166	80.5668	67.5	50.1541	81.2169	78.0812	52.7778	18.75
90416001..90416501	8	90416001	90416501	100	100	50	50	50	75.8621	60	35
91062001..91062501	8	91062001	91062501	91.5344	79.8611	47.1429	46.3313	79.6569	83.0495	60.8568	28.8889
91405501..91406001	8	91405501	91406001	94.3177	69.8824	75.955	64.3227	79.3927	73.1169	53.6509	38.0124
91495001..91495501	8	91495001	91495501	87.5	81.25	63.3333	66.6331	93.0952	79.5238	70.2381	33.3333
91685501..91686001	8	91685501	91686001	91.6667	69.6429	75.8272	60.2145	74.6212	63.6555	44.0476	20.8333
92263001..92263501	8	92263001	92263501	93.4783	83.3333	70	61.3208	60.9375	54.4118	48.1481	35.7143
93896001..93896501	8	93896001	93896501	90	85.7143	56	49.2064	86.7925	71.7949	58.6957	30.5556
93970501..93971001	8	93970501	93971001	98.5714	81.4286	76.6234	65.6085	66.53	68.8635	48.4212	42.3077
94066501..94067001	8	94066501	94067001	99.3939	86.9231	72.6667	57.5869	73.6167	71.5937	54.7251	36.4762
94075501..94076001	8	94075501	94076001	95.5204	96.6667	73.8571	75.4122	91.3379	71.9577	30.2609	29.7138
94271001..94271501	8	94271001	94271501	96.6591	91.25	82.381	66.3447	91.5431	84.0659	56.0606	26.25
94347001..94347501	8	94347001	94347501	89.9267	90.4762	46.6667	55.2365	73.718	74.8148	44.4156	35
94730001..94730501	8	94730001	94730501	97.3684	85	73.2143	60	84.6154	79.4737	71.4286	0
96123001..96123501	8	96123001	96123501	86.9048	71.0526	64.375	60.7122	76.2253	85.4123	44	15.8125
96123501..96124001	8	96123501	96124001	100	90	53.125	59.1463	74.4048	73.6815	64.3293	32.8644
96239501..96240001	8	96239501	96240001	84.3182	82.7778	71.1309	53.587	64.4643	66.5178	53.2812	36.75
96610001..96610501	8	96610001	96610501	92.0395	89.2857	79.1667	80.6149	76.1294	69.1775	56.8708	30.6782
96675001..96675501	8	96675001	96675501	71.1905	83.6888	53.1746	43.1061	70.203	61.8106	38.3919	25.3889
97197001..97197501	8	97197001	97197501	86.9445	95.2381	71.8254	66.2358	84.8485	81.6667	53.0493	37.8333
97652501..97653001	8	97652501	97653001	82.5758	92.1717	34.375	44.2857	40	49.7329	38.7578	27.6316
97933501..97934001	8	97933501	97934001	87.3321	69.4444	72.381	57.2926	75.0568	71.2394	53.5752	30.9524
98084501..98085001	8	98084501	98085001	86.3636	82.5758	73.2143	54.3478	87.3043	79.4872	55.6818	14.2857
100748501..100749001	8	100748501	100749001	87.1083	89.8413	79.798	58.8212	63.5948	57.5873	52.208	37.037
101416001..101416501	8	101416001	101416501	100	88.8889	66.6667	60.7143	71.4286	88.8889	28.5714	20
106947001..106947501	8	106947001	106947501	98.8095	90.6179	57.803	58.718	72.5995	80.0027	52.6802	63.2485
107053501..107054001	8	107053501	107054001	96.7064	68.8962	74.1354	55.176	74.5712	72.9832	49.2144	26.4141
107152001..107152501	8	107152001	107152501	76.9231	90	50	44	66.6667	83.871	50	27.2727
107471501..107472001	8	107471501	107472001	53.75	83.75	54.5455	41.9952	72.5	76.6667	46.875	54.1667
107853501..107854001	8	107853501	107854001	100	91.1111	54.1667	60.3786	53.9744	62.7451	53.418	51.8519
107900001..107900501	8	107900001	107900501	89.0351	72.6786	66.6667	46.9023	79.5522	69.2708	62.5794	32
108411501..108412001	8	108411501	108412001	87.9227	78.2609	70.2797	71.6846	83.7798	65.2989	41.6667	36.5079
108474001..108474501	8	108474001	108474501	92.127	74.1072	46.4596	47.4114	52.8232	61.2933	26.8522	12.9509
108503001..108503501	8	108503001	108503501	94.0657	91.5278	89.441	75.062	82.2287	85.3658	51.5015	31.5705
108766001..108766501	8	108766001	108766501	88.219	76.9444	54.1667	46.3143	77.1617	72.3974	49.2837	38.0556
108807001..108807501	8	108807001	108807501	96.6667	93.3333	79.4017	61.1111	86.5066	77.2745	56.8083	32.6797
109728501..109729001	8	109728501	109729001	88.8889	92.5926	44.4444	57.4568	85.7456	84.0625	65.035	45.8333
109868501..109869001	8	109868501	109869001	89.2857	80	68.75	55.5556	81.3953	78.0488	43.75	33.3333
110132501..110133001	8	110132501	110133001	91.0283	74.053	54.1667	39.6381	82.4916	76.9841	48.2518	29.5833
110523001..110523501	8	110523001	110523501	92.8571	84.6154	85.7143	60.6782	86.3265	77.8052	66.1054	42.3077
110586001..110586501	8	110586001	110586501	92.9798	85.0794	74.6032	60.9037	76.8589	80.8465	55.5657	42.6046
111292001..111292501	8	111292001	111292501	93.75	59.0909	83.3333	70.8333	84.0909	76.087	51.7857	39.2857
111364501..111365001	8	111364501	111365001	100	72.7273	50	70.8333	85	75	46.1538	5.55556
111384001..111384501	8	111384001	111384501	98.2143	89.9026	65.9411	56.2917	82.1168	81.3682	50.6992	30.6931
111558001..111558501	8	111558001	111558501	77.7778	71.4286	73.3333	45.4545	67.3077	62.1622	52.6316	10
111737501..111738001	8	111737501	111738001	94.4008	86.0795	72.3982	51.2386	76.8717	78.0303	65.7091	21.7172
111873001..111873501	8	111873001	111873501	80.6818	79.0476	50.8333	33.1667	68.6667	67.3611	64.2857	19.0476
112049001..112049501	8	112049001	112049501	81.6506	77.5926	57.6058	53.0834	69.596	69.8529	57.6986	25.9157
112079501..112080001	8	112079501	112080001	90.2585	79.0696	59.4048	54.4584	69.1871	66.253	51.3413	38.1739
112554001..112554501	8	112554001	112554501	84.9537	78.7879	65	40.3175	86.9213	70.3704	60.8173	43.75
112706501..112707001	8	112706501	112707001	94.9928	83.3766	64.3867	60.7899	85.9402	85.1593	58.5798	48.5714
112952501..112953001	8	112952501	112953001	95	80.5556	75	64.6667	75.2137	65.3846	48.1482	33.3333
113255501..113256001	8	113255501	113256001	81.891	79.1667	69.2641	57.0833	71.7642	76.6667	61.1712	31.2821
113314001..113314501	8	113314001	113314501	77.7778	90.9091	37.5	42.8571	76.6667	66.6667	52.9412	16.6667
113325001..113325501	8	113325001	113325501	100	80.3572	58.9286	36.3462	52.2727	72.8572	43.9474	19.2308
113597501..113598001	8	113597501	113598001	82.7571	93.75	71.6577	57.359	73.7693	75.1316	53.0616	18.6473
114438001..114438501	8	114438001	114438501	91.658	87.8309	67.3333	68.75	59.332	73.9216	45.6135	22.8116
114614001..114614501	8	114614001	114614501	80.9524	82.3529	91.6667	67.9245	82.1429	68.9655	61.1111	44.4444
114653001..114653501	8	114653001	114653501	60.9524	48.75	45.3125	61.0866	52.7569	50.1949	36.59	41.0256
114857001..114857501	8	114857001	114857501	87.1111	81.1111	70	54.3357	73.1746	78.3333	39.5556	15.3535
116211501..116212001	8	116211501	116212001	87.6827	79.8788	74.4242	58.5628	72.172	66.7298	47.6369	38.5011
117362501..117363001	8	117362501	117363001	100	78.1695	65.8333	59.3194	87.7627	88.0126	69.1002	39.4663
117364501..117365001	8	117364501	117365001	96.4286	68.75	67.2222	52.5356	75.4167	79.1667	53.3333	24.1071
117465501..117466001	8	117465501	117466001	98.8095	90.4167	79.8809	68.3324	87.4488	83.6111	74.5727	30.0699
117694001..117694501	8	117694001	117694501	87.5	66.6667	73.3333	40.4255	61.5385	66.6667	53.8462	40
117751001..117751501	8	117751001	117751501	90.4386	82.2587	75	62.6973	67.1744	83.0287	55	20.6004
117826001..117826501	8	117826001	117826501	100	100	69.2308	58.0645	76.1905	73.3333	73.3333	33.3333
119147501..119148001	8	119147501	119148001	97.256	86.3011	70.7055	59.4118	69.9103	78.7195	68.3698	45.0458
119192501..119193001	8	119192501	119193001	100	54.5455	69.2308	62.5	90.9091	80	42.8571	50
119619501..119620001	8	119619501	119620001	83.3333	85.7143	54.1667	49.0385	88.1322	77.2414	58.1069	18.5965
120030001..120030501	8	120030001	120030501	90.4762	62.5	75	65	81.8182	88.2353	54.5455	45
120103501..120104001	8	120103501	120104001	87.9167	88.0952	48.4849	38.8526	80.9008	72.2359	52.466	27.5309
120337501..120338001	8	120337501	120338001	96.8537	85.2041	68.254	66.5646	90.0464	70.5762	43.6243	21.3225
120372501..120373001	8	120372501	120373001	100	88.8889	88.8889	48.3666	78.0247	82.971	50	33.7302
120424501..120425001	8	120424501	120425001	87.5	90	66.6667	57.8947	76.1905	75	62.5	33.3333
120486501..120487001	8	120486501	120487001	96.875	72.2222	47.2222	48.3135	66.0688	68.3816	66.7857	22.5
121212001..121212501	8	121212001	121212501	100	87.5	64.7516	61.3095	93.186	79.594	58.3027	32.2917
121271501..121272001	8	121271501	121272001	91.0714	75	54.0816	61.4781	82.3129	79.4624	59.0652	25.1082
121386501..121387001	8	121386501	121387001	83.2237	72.1428	61.9048	45.1071	69.4444	70.9528	53.9892	43.3333
121561501..121562001	8	121561501	121562001	88.2353	79.8137	60.3175	62.0393	73.5532	75.9087	50	32.265
121710501..121711001	8	121710501	121711001	96.4027	74.8299	63.9746	53.8935	72.6786	79.9433	45.6498	27.0677
121908001..121908501	8	121908001	121908501	87.5	95.2381	91.6667	78.5714	82.6923	63.0435	46.1538	12.9032
122394501..122395001	8	122394501	122395001	86.2745	72.7273	71.4286	46.9388	65.2778	59.7222	39.7436	25.641
122765501..122766001	8	122765501	122766001	92.2619	63.4921	49.6504	37.3664	84.1667	78.8793	50.6818	16.6667
122794001..122794501	8	122794001	122794501	100	66.6667	86.3636	41.0904	82.5	76.9737	76.7442	15.3846
123005501..123006001	8	123005501	123006001	84.9739	78.0303	53.1756	45.5329	82.3962	74.0981	42.5315	30.057
123079501..123080001	8	123079501	123080001	94.4768	84.7619	65.0665	60.3762	75.0669	70.7685	58.1126	34.9702
123199501..123200001	8	123199501	123200001	95.2381	81.6667	82.3077	71.8554	93.3499	84.8947	53.4495	28.9474
123228001..123228501	8	123228001	123228501	94.4444	76.9231	64.7059	56.5217	88.2353	94.7369	53.3333	32
123283001..123283501	8	123283001	123283501	100	87.5	53.5714	44.7879	87.8796	78.4341	52.1212	25.3968
123284001..123284501	8	123284001	123284501	87.0168	85.6125	66.5509	51.9044	76.6465	71.9227	44.2279	20.9001
123316501..123317001	8	123316501	123317001	100	84.7222	75.2381	68.6766	74.1071	75.6579	60.1852	50.7576
123409001..123409501	8	123409001	123409501	66.6667	91.6667	59.1667	58.1818	84.4828	81.8182	73.3333	43.75
123452001..123452501	8	123452001	123452501	100	94.1176	57.1429	40.625	64.7059	55.5556	42.8571	22.2222
123517501..123518001	8	123517501	123518001	95.8152	87.5	77.3512	50.7771	87.5012	78.3085	49.3522	32.479
123523001..123523501	8	123523001	123523501	98.6111	87.5	60.9649	42.948	73.298	66.0185	52.7262	32.0707
123698001..123698501	8	123698001	123698501	87.6603	69.9567	64.1414	55.2846	73.7157	59.4444	39.0278	9.52381
123701001..123701501	8	123701001	123701501	95.3125	68.5897	72.1429	50.9792	72.8535	69.798	57.2917	10
123818001..123818501	8	123818001	123818501	94.421	82.9762	56.3842	61.5763	79.8575	71.2415	55.3338	43.9637
124065501..124066001	8	124065501	124066001	72.0238	83.3333	50.0382	54.946	75.3124	61.6615	70.8546	36
124309001..124309501	8	124309001	124309501	83.4848	66.8665	54.7908	43.3501	64.2659	66.1365	45.7056	33.6054
124598501..124599001	8	124598501	124599001	85	85.3333	75	59.802	75.1659	76.2256	49.9465	19.3333
125020001..125020501	8	125020001	125020501	93.4829	80.3391	78.3918	58.1818	83.1052	85.3125	81.0345	49.9582
125039501..125040001	8	125039501	125040001	94.7369	87.5	66.6667	50	78.5714	66.6667	52.381	35
125328001..125328501	8	125328001	125328501	87.5	87.5	88.8889	46.875	76.1905	75	43.75	33.3333
125404001..125404501	8	125404001	125404501	89.7322	78.4722	57.3529	51.734	68.7879	68.4202	46.5476	32.3913
125751001..125751501	8	125751001	125751501	90.7692	88.8889	76.6667	46.7172	76.9231	78.5714	58.5859	24.4444
125806001..125806501	8	125806001	125806501	92.1205	75.4986	48.4432	48.0525	66.9274	69.1046	43.9607	18.8811
125917001..125917501	8	125917001	125917501	95.9184	64.1026	83.3333	75.6822	94.3158	90.5024	49.652	35.6191
125985001..125985501	8	125985001	125985501	95	80.7692	76.9231	62.5	69.6078	67.3913	53.6585	25
126225001..126225501	8	126225001	126225501	95.2381	75.5556	56.2745	46.9833	80.2632	69.1877	38.0952	20
126363001..126363501	8	126363001	126363501	81.25	65	73.3333	35.6061	73.8636	80.9524	75	12.5
126689501..126690001	8	126689501	126690001	92.3611	90.9091	59.7619	58.1155	81.347	80.4444	48.6154	28.3333
126845501..126846001	8	126845501	126846001	90.8333	66.6667	50.303	41.3102	68.6806	65.2071	43.0668	24.5455
126868001..126868501	8	126868001	126868501	91.8238	78.6838	70.1681	61.2941	74.6958	73.8565	54.7182	35.0471
126910001..126910501	8	126910001	126910501	87.1068	90.3914	68.7672	74.7803	81.8133	64.8874	37.4656	17.3642
127194501..127195001	8	127194501	127195001	95.0909	90	83.0966	78.7232	72.2692	63.7941	51.0909	42.3442
127503001..127503501	8	127503001	127503501	91.0331	81.0134	80.5555	59.8324	72.6239	65.0463	54.8953	26.1538
127720501..127721001	8	127720501	127721001	93.7755	82.0635	61.9485	46.861	83.109	72.0922	49.2926	26.0714
127751001..127751501	8	127751001	127751501	93.1818	88.8889	52.2727	52.7273	71.7391	76.7442	42.6229	19.2308
127939001..127939501	8	127939001	127939501	93.3333	77.4359	82.2222	73.3333	56.6667	55.4762	31.3793	12.8205
127963001..127963501	8	127963001	127963501	98.1863	83.6539	69.7917	67.4698	78.2341	80.75	56.5125	23.0542
128147001..128147501	8	128147001	128147501	94.1176	88.2353	70.3704	36.4583	57.5	74.0741	22.6496	29.4118
128444501..128445001	8	128444501	128445001	92.8571	94.4444	42.8571	81.7308	80.5556	70	60	21.4286
129615501..129616001	8	129615501	129616001	86.7589	93.4783	69.0191	59.4758	93.2504	78.0239	53.458	20.8333
129900501..129901001	8	129900501	129901001	91.8831	76.3636	55	43.6989	77.4624	67.1739	45.7437	20.9286
130116501..130117001	8	130116501	130117001	82.4808	91.6667	66.4706	66.1051	81.1678	83.1944	63.8081	15.5128
130117001..130117501	8	130117001	130117501	90.0966	95.4545	79.8529	74.7024	88.7335	86.8056	63.9183	30.3846
130546001..130546501	8	130546001	130546501	94.1176	77.7778	70	56	77.5	82.6087	44.4444	41.3793
3887501..3888001	9	3887501	3888001	78.5714	80	78.5714	66.6667	52.9412	55.5556	52.381	30
6757001..6757501	9	6757001	6757501	72.7273	88.8889	70	59.375	94.1176	68.1818	52.6316	12.5
7845501..7846001	9	7845501	7846001	90	100	52.9412	44.8276	92.3077	85.7143	36.3636	37.5
8477501..8478001	9	8477501	8478001	79.5111	80.9663	59.3668	56.1018	68.1102	57.6089	54.2276	35.6143
13805501..13806001	9	13805501	13806001	100	91.6667	73.3333	86.2745	94.1176	70	56	14.2857
14707501..14708001	9	14707501	14708001	96.6667	87.5	49.6241	61.4144	92.3077	75.2688	45.9719	29.067
15801501..15802001	9	15801501	15802001	100	94.4444	69.2308	66.3043	60	68.75	46	30
20944001..20944501	9	20944001	20944501	93.4837	70.0397	72.1288	56.3211	71.9522	71.2963	50.2952	32.7036
21077001..21077501	9	21077001	21077501	75	78.5714	77.7778	47.1698	63.3333	60.4167	41.6667	42.3077
21109501..21110001	9	21109501	21110001	93.5606	63.782	75.641	64.2486	76.8908	78.6932	29.6218	18.0556
21436001..21436501	9	21436001	21436501	90.9091	90.9091	70	41.6667	60.8696	69.2308	69.2308	50
21538501..21539001	9	21538501	21539001	100	66.6667	66.6667	54.1667	40	70	54.5455	20
21595501..21596001	9	21595501	21596001	100	91.6667	55.5556	53.8462	84.2105	56.25	50	33.3333
21719501..21720001	9	21719501	21720001	92.5	85.7143	60.9127	59.4938	60.0974	49.8016	38.5507	12.5
22248501..22249001	9	22248501	22249001	86.6319	84.375	69.7727	41.3919	74.1071	63.8889	45.0893	21.2302
22810001..22810501	9	22810001	22810501	100	71.4286	55.5556	67.5	78.5714	78.9474	35	50
27270501..27271001	9	27270501	27271001	100	90	88.2353	53.1915	50	86.3636	53.125	47.0588
29452001..29452501	9	29452001	29452501	87.0909	74.6428	60.1521	54.6895	84.6842	73.5185	50.1984	33.4402
30371001..30371501	9	30371001	30371501	58.3333	62.5	76.4706	60.8696	71.4286	71.4286	46.1538	40
30758501..30759001	9	30758501	30759001	93.3333	84.6154	62.1212	61.0063	81.9048	76	65.6566	44.4444
35261001..35261501	9	35261001	35261501	93.3333	86.6072	58.9286	68.3435	84.8889	64.5968	33.8125	20.5882
35324501..35325001	9	35324501	35325001	96.4286	83.3333	50	51.4706	77.2727	82.5	72	27.7778
36189501..36190001	9	36189501	36190001	89.2542	81.0457	70.943	57.119	65.8036	50.4963	46.819	36.8092
36750501..36751001	9	36750501	36751001	93.75	83.6458	60.8333	54.9699	81.4815	74.1349	32.9327	12.5
39857501..39858001	9	39857501	39858001	92.3774	87.6791	67.0789	56.113	76.1376	73.0786	55.9275	35.1219
40183001..40183501	9	40183001	40183501	92.3077	66.6667	66.6667	59.4595	59.2593	84	60.8696	30.4348
40347001..40347501	9	40347001	40347501	92.7875	90.7692	50.5263	44.2366	75.5556	77.7778	50.1389	34.127
40924001..40924501	9	40924001	40924501	81.6667	77.7778	65.25	44.011	76.5985	62.4359	46.4286	31.1111
41030501..41031001	9	41030501	41031001	100	69.4853	88.3117	64.8936	90.0327	78.2733	51.6667	30.9524
41056001..41056501	9	41056001	41056501	95.8333	66.6667	61.1111	69.8413	82.906	52.6316	29.8246	53.3333
41535501..41536001	9	41535501	41536001	100	82.8572	62.6984	61.0589	87.3016	61.6402	27.0833	11.859
41803501..41804001	9	41803501	41804001	97.2222	77.7778	62.2378	56.7084	74.1071	68.4028	58.9418	25.8333
41843501..41844001	9	41843501	41844001	90.4338	84.5833	61.8407	48.0653	84.283	68.2442	56.386	29.7253
42109501..42110001	9	42109501	42110001	93.4524	90.4762	74.2965	74.2888	89.375	84.7115	57.5	38.8889
42128501..42129001	9	42128501	42129001	85.8586	85.8586	78.6325	69.697	71.7703	65.7051	51.2626	28.5714
42327001..42327501	9	42327001	42327501	80	75	78.0303	69.5	89.4737	50.7576	41.0256	12.5
42511001..42511501	9	42511001	42511501	95.6522	70	68.1818	62.8415	95.5882	76	60	31.25
42670501..42671001	9	42670501	42671001	100	90.9091	55.6818	40.9259	80.2005	80.5556	50	26.9231
42959001..42959501	9	42959001	42959501	98.5714	92.2619	73.6923	71.0198	82.1429	68.3333	52.1026	18.0556
43151501..43152001	9	43151501	43152001	99.1304	85.4286	63.4545	58.2862	71.7949	85.1852	56.437	40.404
43491001..43491501	9	43491001	43491501	86.8421	83.4615	74.2424	62.1985	72.894	53.5088	60.5556	55.5556
43901001..43901501	9	43901001	43901501	94.6428	87.5758	65.7895	55.8692	76.5878	78.2773	47.973	29.4721
44242001..44242501	9	44242001	44242501	90.1587	81.781	57.7561	49.9189	68.299	70.5688	36.7813	28.125
44595001..44595501	9	44595001	44595501	84.8485	77.2727	73.9394	62.5903	75.8333	51.8421	60.6061	33.3333
45262001..45262501	9	45262001	45262501	93.75	87.8572	55.5556	45	67.1014	63.7363	26.6667	28.5256
45363001..45363501	9	45363001	45363501	85.6818	67.6263	52.6786	57.2414	72.3016	69.4338	38.1617	22.5
45382501..45383001	9	45382501	45383001	95.4545	90.9091	77.7778	73.913	88.4615	92.3077	30	25
45553001..45553501	9	45553001	45553501	91.8849	81.8273	65.6973	57.1634	74.9277	70.9353	53.1771	32.4151
46204501..46205001	9	46204501	46205001	85.0587	85.6209	78.877	57.4706	75.7353	65.2098	53.9153	22.0648
47678001..47678501	9	47678001	47678501	83.3333	76.3889	54.0598	53.4028	72.4421	75.7252	48.125	11.8421
48134001..48134501	9	48134001	48134501	95.7018	85.8636	69.8123	54.0013	79.0952	77.0861	55.6481	35.6566
48604001..48604501	9	48604001	48604501	70.6905	75.7143	51.9944	51.8359	75.5462	66.1639	51.3039	33.1942
48631501..48632001	9	48631501	48632001	97.4359	85.4167	81.1966	60.899	85.1852	80	74.2222	31.1111
49519001..49519501	9	49519001	49519501	86.1905	70	75	50	77.2727	60.5263	53.2258	38.8889
53751001..53751501	9	53751001	53751501	95.5555	76.1905	70.3704	68.5897	69.5652	66.6667	56.25	25
55971501..55972001	9	55971501	55972001	87.5	78.5714	70.8333	46.5278	80.7143	60	31.1111	50
56433501..56434001	9	56433501	56434001	92.9688	86.5074	63.3378	63.6411	81.5462	74.4771	51.7031	33.1789
56984501..56985001	9	56984501	56985001	91.8831	82.2917	56.1111	58.0818	77.9545	73.0769	63.6837	32.9167
57463501..57464001	9	57463501	57464001	95.8333	83.3333	75	65.625	85.7143	77.0833	56.6667	30.9524
57814501..57815001	9	57814501	57815001	100	71.6667	71.3889	63.999	94.9892	86.631	66.6667	26.7857
57951501..57952001	9	57951501	57952001	96	77.5	52.2556	53.0619	83.5093	80.7264	50.1923	42.6786
58550501..58551001	9	58550501	58551001	93.7255	87.0833	56.9678	50.2224	75.1671	72.6608	50.0805	33.6898
60720001..60720501	9	60720001	60720501	93.0952	81.25	73.3333	70.3297	92.8572	76.9737	41.1111	41.6667
60908501..60909001	9	60908501	60909001	84.6154	86.3636	77.7778	56.8182	77.7778	88.8889	58.3333	47.0588
61287501..61288001	9	61287501	61288001	94.1176	85.1071	56.9394	35.9743	70.1709	49.9004	29.1228	20.8333
61366501..61367001	9	61366501	61367001	100	100	75	88.8889	75	66.6667	46.1538	40
61555501..61556001	9	61555501	61556001	97.6191	77.2727	77.7778	45.6349	71.4286	76.4706	54	6.25
62251501..62252001	9	62251501	62252001	76.1905	72.7273	50	48.8889	88.2353	53.3333	45	12.5
62663001..62663501	9	62663001	62663501	87.5	88.8889	50	48.9362	80	87.5	43.4783	31.25
62720501..62721001	9	62720501	62721001	81.25	84.6154	64	47.9167	75.8621	81.8182	56.25	42.1053
62758001..62758501	9	62758001	62758501	85	67.7419	64.2857	32.8358	76.7442	72.7273	55.5556	31.5789
62817501..62818001	9	62817501	62818001	100	87.5	62.5	31.8182	42.8571	73.3333	47.8261	33.3333
63571001..63571501	9	63571001	63571501	93.5897	86.5079	39.4286	43.0003	77.9293	75.8182	51.0476	42.5
63588001..63588501	9	63588001	63588501	88.0952	88.8889	48.6111	35.3393	89.9892	79.899	60.9091	52.0833
66726001..66726501	9	66726001	66726501	100	87.2917	75	61.8679	89.039	80.7882	44.4664	22.2917
66782001..66782501	9	66782001	66782501	96.1874	70.8333	73.0769	59.1429	70.8535	64.6135	51.25	26.3889
67618001..67618501	9	67618001	67618501	94.1176	90	73.3333	64.7287	84.375	64	51.8519	29.4118
68982501..68983001	9	68982501	68983001	97.3684	81.1539	80.0987	68.4369	61.9088	61.1111	50.8064	38.3333
69537001..69537501	9	69537001	69537501	93.75	87.5	55.5556	40.4762	76	78	39.1304	62.5
69941001..69941501	9	69941001	69941501	95.6863	87.3106	68.6508	56.0718	85.7179	74.2424	49.0196	26.0504
69978501..69979001	9	69978501	69979001	90.9091	66.6667	71.4286	65.7143	80.9524	54.5455	47.6191	28.5714
71475001..71475501	9	71475001	71475501	87.5	87.5	72.7273	41.4717	86.0041	76.3889	65.2722	38.0719
71564001..71564501	9	71564001	71564501	90.4221	79.4896	59.7114	49.8764	79.7222	67.6021	51.4413	12.7273
71757001..71757501	9	71757001	71757501	90.5	88.3333	62.037	69.697	77.0677	78.7879	66.6667	34.4444
74158501..74159001	9	74158501	74159001	75	100	66.6667	41.1765	67.8571	61.5385	42.1053	33.3333
77233501..77234001	9	77233501	77234001	96.6667	77.2727	73.2143	53.1915	67.2414	64.5833	45	23.3333
78176001..78176501	9	78176001	78176501	97.3684	82.9167	46.7949	45.5834	70.251	91.8651	72.7198	53.1092
79665501..79666001	9	79665501	79666001	90.754	90.6322	70.9164	68.6733	74.4119	77.3357	66.5768	41.34
80121001..80121501	9	80121001	80121501	90.2778	79.8148	74.3651	52.4316	70.8333	65.0585	50	37.3737
80707501..80708001	9	80707501	80708001	94.4444	80.5357	81.9444	69.0423	80.7872	69.7781	57.9167	27.0833
82502501..82503001	9	82502501	82503001	89.4139	78.383	69.934	63.4406	74.3956	70.3322	52.2565	26.6667
87400501..87401001	9	87400501	87401001	73.913	75	66.6667	43.5897	81.8182	70	25	40
87627001..87627501	9	87627001	87627501	75.6944	72.2222	77.3684	43.8375	61.9355	52.0833	51.6667	23.5294
88163001..88163501	9	88163001	88163501	89.4737	76.1905	64.2857	57.1429	75.7576	60.7143	69.4444	47.6191
88645001..88645501	9	88645001	88645501	81.8182	89.4737	72.7273	70.8861	74.2424	60	57.6271	46.4286
89497501..89498001	9	89497501	89498001	94.6428	91.6667	64.9733	47.2252	72.6229	77.9167	57.0366	33.1169
90244001..90244501	9	90244001	90244501	89.7436	75	69.4218	54.2774	70.9447	72.693	54.4689	56.6767
91246501..91247001	9	91246501	91247001	94.9167	85	75.6818	57.7886	69.3187	56.4783	66.9697	42
91617001..91617501	9	91617001	91617501	88.8889	85	52.7778	51.0204	56.0714	43.6508	47.7273	45.3846
94417001..94417501	9	94417001	94417501	96.8046	81.579	44.9167	52.3624	82.1693	69.0476	44.0476	21.1111
95517001..95517501	9	95517001	95517501	90	82.8572	51.4286	57.0724	86.6667	77.4725	43.75	42.4242
96400501..96401001	9	96400501	96401001	88.0556	86.3025	60.9244	48.3433	81.934	78.5398	59.1349	43.8187
96937001..96937501	9	96937001	96937501	100	86.3636	65.3846	62.7907	86.2069	77.2727	31.1111	25
97918001..97918501	9	97918001	97918501	96.1539	75	65	59.9059	79.1667	69.0476	48.3333	62.0301
98348501..98349001	9	98348501	98349001	95	96.1539	61.7105	48.9579	70.4094	78.3846	47.3593	29.6703
99127501..99128001	9	99127501	99128001	93.0556	88.2051	79.386	63.8889	83.8788	81.5476	69.8413	41.6667
99242501..99243001	9	99242501	99243001	95.2381	93.0556	70.4545	61.2963	84.6014	83.0209	52.7868	29.5699
99364001..99364501	9	99364001	99364501	96.875	82.5758	56.25	44.1298	63.3005	76.5664	45.5128	22.1805
99610501..99611001	9	99610501	99611001	94.3376	88.8889	67.1053	55.2239	87.6613	79.1369	52.7852	16.7271
101341001..101341501	9	101341001	101341501	93.1818	89.7322	56.3131	54.9338	74.6703	75.5542	36.8421	18.0556
101944501..101945001	9	101944501	101945001	94.0659	92.8572	66.3636	71.1828	81.0256	62.0098	71.6667	52.1429
102204001..102204501	9	102204001	102204501	74.3784	90.6493	71.8182	47.3057	75.3968	68.6147	50.4887	35.9341
102204501..102205001	9	102204501	102205001	100	70	40	43.8597	83.7209	87.5	34.7826	42.1053
102444001..102444501	9	102444001	102444501	88.4511	87.232	86.1111	71.5589	76.0346	71.491	64.2643	42.2515
102959001..102959501	9	102959001	102959501	87.2283	79.1667	69.6154	49.8611	80	84.0278	69.6296	33.5227
103130001..103130501	9	103130001	103130501	94.4444	92.8571	52.7778	30.6122	57.4074	55	54.7619	7.69231
103566501..103567001	9	103566501	103567001	92.3077	100	72.7273	75	84.2105	84.6154	61.5385	41.6667
103923501..103924001	9	103923501	103924001	93.0272	80	68.7835	55.3591	79.4001	78.183	56.0772	35.7626
104169001..104169501	9	104169001	104169501	86.3636	85	53.8462	40.3226	82.1429	85.7143	60	32
105660501..105661001	9	105660501	105661001	94.3182	85.8193	69.4444	59.6498	77.8376	77.6136	46.875	31.6964
105999001..105999501	9	105999001	105999501	64.5833	55	90	26.936	63.4942	85.4776	58.3333	34.4482
106029501..106030001	9	106029501	106030001	90	68.3333	56.5609	51.1494	72.1154	100	51.1111	35
106189001..106189501	9	106189001	106189501	88.8889	68.4641	67.6471	39.7059	68.3333	62.5	59.0909	25
106256001..106256501	9	106256001	106256501	100	88.8889	77.7778	45.7143	90	100	43.75	22.2222
106834001..106834501	9	106834001	106834501	88.4615	64.2857	55.5556	42.3077	69.2308	72.7273	54.1667	25
107208001..107208501	9	107208001	107208501	87.5	85.7143	68.421	66.6667	89.1304	84.2105	71.0526	10
107210501..107211001	9	107210501	107211001	82.5397	91.6667	26.1111	40.9339	52.3504	56.9106	57.6366	35
107338501..107339001	9	107338501	107339001	95.6522	90.9091	57.8947	53.0612	84.2105	72.2222	67.7419	20
107506501..107507001	9	107506501	107507001	81.9444	66.4502	65.0855	49.3531	82.559	77.417	48.7993	37.5421
107620501..107621001	9	107620501	107621001	100	88.8889	60	41.2698	81.4815	75.7576	65.3846	34.375
107833501..107834001	9	107833501	107834001	76.9231	71.4286	77.7778	59.0909	95.6522	73.3333	52	17.6471
107948001..107948501	9	107948001	107948501	83.3333	66.6667	75.2137	54.5322	69.4139	62.0879	62.6389	10.3704
108912001..108912501	9	108912001	108912501	94.6296	91.1616	66.0205	40.166	60.1923	65.4762	45.7375	35.7407
108920001..108920501	9	108920001	108920501	96.2963	74.6606	59.7826	47.7249	84.5238	78.7037	32	20.098
108960501..108961001	9	108960501	108961001	89.0152	80.8974	71.9608	62.6446	69.8103	77.2222	45.7108	39.1082
109758501..109759001	9	109758501	109759001	93.287	75.7639	64.2647	54.4008	78.6129	74.4669	52.3372	37.6906
110274501..110275001	9	110274501	110275001	81.0924	88.7205	62.2222	41.6667	80.3732	67.5325	66.8192	25
110292501..110293001	9	110292501	110293001	83.3333	70	81.25	63.4146	67.7419	100	50	22.2222
110632001..110632501	9	110632001	110632501	82	77.2121	63.4349	47.8912	65.8611	77.3561	66.4643	24.1162
110685001..110685501	9	110685001	110685501	94.1176	63.6364	68.75	50	78.3333	81.579	57.1429	35.7143
110928001..110928501	9	110928001	110928501	100	90	85.7143	67.5	84.2105	63.6364	53.3333	22.2222
111371001..111371501	9	111371001	111371501	94.2395	75.0238	57.8633	64.9742	83.1963	74.0224	56.1123	39.6591
112996501..112997001	9	112996501	112997001	100	61.5385	73.3333	60	82.3529	78.7879	50	18.75
113204501..113205001	9	113204501	113205001	92.1296	89.2857	43.8889	57.1944	87.0626	75.2381	57.6751	23.0159
113424001..113424501	9	113424001	113424501	87.5	80.7018	64.0523	55.2333	81.8056	73.9007	53.3784	17.7083
113565001..113565501	9	113565001	113565501	90	75	40	46.9118	52.5	29.1667	47.6923	27.6786
113755501..113756001	9	113755501	113756001	86.2216	77.4671	75.6493	46.5419	82.8049	67.3913	55.7143	35.3846
113779501..113780001	9	113779501	113780001	91.2092	78.2921	68.5516	69.5893	78.1646	73.3505	55.8576	35.7914
114335001..114335501	9	114335001	114335501	86.6541	75.0458	39.0422	58.6697	84.5863	68.4783	56.0786	31.1966
114377501..114378001	9	114377501	114378001	100	83.3333	80	70	82.6087	85.7143	62.069	17.6471
114732501..114733001	9	114732501	114733001	89.4737	86.6667	84.6154	53.8462	51.6129	76.1905	58.3333	10
114825501..114826001	9	114825501	114826001	98.2456	94.4444	60.7143	72.2222	54.8571	70	77.7778	33.3333
115160501..115161001	9	115160501	115161001	100	83.3333	84.127	71.5686	88.587	75.5411	56.6449	47.8788
116179501..116180001	9	116179501	116180001	82.4111	74.1667	64.8529	55.4889	71.2079	86.8889	54.7704	20.8075
117784501..117785001	9	117784501	117785001	97.6471	92.8571	68.7778	65.5432	74.4851	80.9524	60.8348	32.125
118060001..118060501	9	118060001	118060501	94.7421	85	62.0635	59.73	79.2279	83.9181	69.7436	12.5
118093501..118094001	9	118093501	118094001	95.2991	72.6191	44.9495	62.5642	96.4286	82.1429	46.6667	55
118437001..118437501	9	118437001	118437501	90.9091	75.7211	74.5	65.5219	87.6524	77.682	54.8048	42.5824
118535501..118536001	9	118535501	118536001	100	65.3846	60	37.7551	75.7576	73.913	52.0833	30
118542001..118542501	9	118542001	118542501	98.0769	81.6111	61.5556	57.6217	77.0749	62.3377	41.1458	12.1429
118598001..118598501	9	118598001	118598501	91.2879	80.4545	63.3929	52.8686	64.9931	69.4988	38.3413	29.0179
118861001..118861501	9	118861001	118861501	92.619	85.3175	72.1861	55.5987	87.594	88.2983	67.1429	30.5195
118949501..118950001	9	118949501	118950001	89.4825	87.3303	79.1667	60.0694	65.7095	68.2864	46.206	21.875
118966001..118966501	9	118966001	118966501	93	96.6667	76.6667	66.0834	75.5263	66.6209	67.5325	13.9881
119055501..119056001	9	119055501	119056001	95.5528	91.4902	73.6467	70.265	78.7646	72.709	46.2362	28.833
119291501..119292001	9	119291501	119292001	90.081	79.1383	62.7619	49.9084	72.1104	66.4387	38.3929	20.9341
119342001..119342501	9	119342001	119342501	91.0714	79.8611	87.451	56.0135	74.7619	75.9197	49.3103	39.1667
119443001..119443501	9	119443001	119443501	94.5352	92.5145	75.2669	55.303	77.3982	67.2652	51.3736	25.5952
119683501..119684001	9	119683501	119684001	85.7143	71.4286	58.3333	50.8772	54.1667	73.6842	60	42.8571
120021001..120021501	9	120021001	120021501	90	50	70.5882	31.25	77.1429	59.0909	50	26.6667
120089501..120090001	9	120089501	120090001	92.366	83.0092	65	40.5618	76.7316	63.7043	56.2063	22.2296
120351001..120351501	9	120351001	120351501	96.6331	75.3968	74.4485	72.4815	83.8116	81.613	66.4325	42.6103
120874001..120874501	9	120874001	120874501	100	84.2105	81.25	61.1111	87.5	65.2174	51.4286	33.3333
120976001..120976501	9	120976001	120976501	98.5714	74.2857	71.1111	62.1238	78.1699	70.8333	43.4211	9.375
121375501..121376001	9	121375501	121376001	100	91.1765	74.6154	75.8798	69.6428	64.5977	32.626	19.0909
121377501..121378001	9	121377501	121378001	94.6291	83.5294	49.8835	59.7822	88.3243	85.1675	58.642	26.6667
121693001..121693501	9	121693001	121693501	92.5	75.6191	75.1049	52.4048	76.1176	80.7843	52.53	39.1667
121891501..121892001	9	121891501	121892001	87.7584	71.1542	62.7849	43.776	49.3966	72.4529	60.2047	31.1526
122387001..122387501	9	122387001	122387501	94.1176	72.7273	40	51.3513	85.7143	100	65	30
122496501..122497001	9	122496501	122497001	81.25	72.8572	60.8333	34.216	70.1754	56.3492	40.625	34.375
122721001..122721501	9	122721001	122721501	78.5714	72.7273	66.6667	41.0256	78.2609	66.6667	57.1429	25
123389501..123390001	9	123389501	123390001	100	77.7778	50	56.5217	88.2353	80	66.6667	11.1111
5137001..5137501	10	5137001	5137501	97.6191	79.0196	64.375	55.7169	78.8095	85.9091	60.3896	32.5641
5724501..5725001	10	5724501	5725001	94.1176	81.8182	70	43.5897	94.1176	94.4444	83.3333	25
5933001..5933501	10	5933001	5933501	92.1787	82.1429	55.9524	51.9231	76.4744	69.7619	51.7641	25.6944
6307501..6308001	10	6307501	6308001	88.9744	94.7059	70.3333	55.8918	68.7611	65.0186	34.4854	18.0357
7625001..7625501	10	7625001	7625501	100	100	59.5238	53.1822	88.6765	75	67.4812	46.6346
7785501..7786001	10	7785501	7786001	97.9167	70.8081	68.4524	58.6996	76.7157	72.5379	41.5676	39.1234
8445001..8445501	10	8445001	8445501	95.3093	82.0496	67.038	67.1825	87.4656	82.9677	68.0868	43.558
8564501..8565001	10	8564501	8565001	89.899	77.5613	76.1218	62.7399	79.1325	71.1966	40.2279	23.3333
8582001..8582501	10	8582001	8582501	70.7143	51.6667	75.7143	41.1458	80.8333	83.3333	74.1758	11.1111
9013001..9013501	10	9013001	9013501	89.5833	75.2525	65	49.807	68.8963	66.3043	61.3122	41.25
13906501..13907001	10	13906501	13907001	100	88.3117	56.875	44.3562	75.1748	83.0714	42.2619	48.0769
17449501..17450001	10	17449501	17450001	95	91.3194	90.8333	80.9569	90.7738	71.2919	44.1558	16.3462
18255001..18255501	10	18255001	18255501	95.4545	84.6154	50	65	83.3333	70	51.7241	29.4118
18346501..18347001	10	18346501	18347001	90.8088	71.9608	63.0556	51.9141	92.1875	74.9455	46.9048	27.7778
19120001..19120501	10	19120001	19120501	95.4286	76.0318	63.1176	55.3227	77.9121	77.5	60.25	38.5139
19707501..19708001	10	19707501	19708001	86.8628	80	69.2857	56.0567	72.7096	71.4718	67.5092	43.9916
20705501..20706001	10	20705501	20706001	92.9825	88.8465	61.2559	61.2147	86.0798	76.0391	47.8471	29.7619
20710501..20711001	10	20710501	20711001	80.8081	79.4643	60.7143	51.4993	77.2727	65	62.5	42.5
22178001..22178501	10	22178001	22178501	90.8903	80.7416	82.326	77.7778	80.0245	73.9423	55.8712	33.6309
22336001..22336501	10	22336001	22336501	100	82.6389	62.5	46.4706	73.9011	84.2424	50.3496	22.6496
22540001..22540501	10	22540001	22540501	92.3188	87.9902	68.6275	65.4585	78.3333	60.9195	49.5741	18.3862
22562501..22563001	10	22562501	22563001	89.4444	90.9091	72.2222	59.6894	86.7647	68.9951	52.5	4.16667
23660501..23661001	10	23660501	23661001	97.9097	87.0833	67.6282	61.0679	78.5579	71.4286	49.059	21.1111
24417501..24418001	10	24417501	24418001	93.75	78.3333	55.5556	62.9032	81.5341	75.625	50.2193	33.5165
26458501..26459001	10	26458501	26459001	87.5	92.3077	66.6667	61.2903	70	72.2222	40	22.2222
29007001..29007501	10	29007001	29007501	100	100	67.6471	70.641	76.4706	88.8889	75	14.2857
33715001..33715501	10	33715001	33715501	80.4511	73.5714	61.9231	44.9063	73.2143	79.968	64.4269	26.3889
35394501..35395001	10	35394501	35395001	87.5	90.9091	62.5	72.9167	48.1481	66.6667	58.3333	22.2222
38883001..38883501	10	38883001	38883501	100	92.8571	77.7778	80	84.6154	80.7692	36.3636	33.3333
39208001..39208501	10	39208001	39208501	88.8889	100	75	50	86.3636	94.7369	66.6667	25
40241001..40241501	10	40241001	40241501	90.2116	85.2381	76.9048	49.5727	85.6838	76.7196	60.2439	6.66667
40530501..40531001	10	40530501	40531001	83.0882	85.5729	73.8095	63.1103	83.0939	77.7891	41.3738	24.9608
41219501..41220001	10	41219501	41220001	95.8333	79.1667	79.4118	73.4694	92	81.25	56	20
41683001..41683501	10	41683001	41683501	83.6309	90.873	71.8434	58.1259	70.429	53.125	39.9094	42.6515
42070501..42071001	10	42070501	42071001	100	81.8182	73.913	63.6364	87.5	82.8125	62.5	37.5
42421501..42422001	10	42421501	42422001	94.617	79.7778	69.3333	58.0063	74.9155	78.4982	52.7316	34
42772501..42773001	10	42772501	42773001	93.2381	86.5497	69.6691	62.2581	79.6053	81.0714	66.1932	33.6471
43018501..43019001	10	43018501	43019001	93.0556	87.3016	69.2206	61.8221	80.7685	65.4605	60.4231	32.8704
43341501..43342001	10	43341501	43342001	95	96.4286	71.6022	57.1786	76.2363	75.0769	52.2857	52.6786
44261001..44261501	10	44261001	44261501	92.5146	87	75.3846	60.3626	87.037	85.5556	62.0828	24.2541
44856001..44856501	10	44856001	44856501	96.1623	77.5463	63.8889	56.0689	77.7971	72.8675	57.2264	41.6667
44951001..44951501	10	44951001	44951501	80.2198	66.5266	57.5735	62.4029	84.1737	77.6641	61.7424	46.9608
45031501..45032001	10	45031501	45032001	91.1765	81.5341	70.6349	61.9098	85.1787	75.9355	47.8151	25.3394
45817501..45818001	10	45817501	45818001	94.4444	79.1667	75.5556	51.9633	73.6901	61.0417	49.2445	28.4375
49153001..49153501	10	49153001	49153501	93.3333	87.5	85	64.2857	63.1579	82.6087	42.3077	27.2727
49989501..49990001	10	49989501	49990001	91.4474	86.5812	75.3205	55.4323	64.1955	52.849	44.1667	26.4815
53256001..53256501	10	53256001	53256501	100	89.2045	57.7778	65.3846	85.4167	82.2917	55	54.1667
58398501..58399001	10	58398501	58399001	97.7899	86.1979	70.3125	66.9829	75.883	71.6063	60.1974	44.7917
59311001..59311501	10	59311001	59311501	85	79.1667	89.4872	51.3445	73.7156	80.5668	52.5163	28.5507
59587501..59588001	10	59587501	59588001	90.8232	76.6667	56.1111	53.6249	76.4915	71.3262	48.7607	37.6634
59786001..59786501	10	59786001	59786501	90.7621	80.5833	63.2602	56.6856	64.3708	67.6007	47.7873	16.7336
60358001..60358501	10	60358001	60358501	87.5	88.8889	63.4921	48.5591	84.2982	81.0256	63.5556	22.7778
60616501..60617001	10	60616501	60617001	97.0588	81.9444	51.4286	43.534	65.4649	62.2807	43.6111	36.6667
60647001..60647501	10	60647001	60647501	97.1429	87.8205	73.0769	70.6183	77.7784	75.2564	46.0434	31.2121
61077001..61077501	10	61077001	61077501	87.5	89.6296	61.6667	54.1667	76.8219	83.9683	46.4286	20.0603
61214501..61215001	10	61214501	61215001	80.7536	78.0886	54.5833	48.4183	75.1603	52.9356	54.5274	37.7778
61406001..61406501	10	61406001	61406501	83.2108	78.125	33.3333	38.4615	69.1761	58.5318	44.8611	21.5909
61560501..61561001	10	61560501	61561001	71.3352	79.8295	56.8276	46.0467	66.3816	67.5778	63.7936	32.4313
61656501..61657001	10	61656501	61657001	95.0794	82.6389	60	45.2567	65.3623	76.7677	44.9811	21.4286
61781501..61782001	10	61781501	61782001	97.7273	80.0654	63.6029	48.945	83.9646	75.8373	36.0923	30.303
61856501..61857001	10	61856501	61857001	94.6296	87.1759	56.1111	54.2869	73.6111	78.2977	65.7251	23.2091
63006501..63007001	10	63006501	63007001	96.1539	81.25	58.3333	50	93.1034	68	56.4103	36.3636
63551501..63552001	10	63551501	63552001	93.7691	80.0381	65.7292	67.9634	73.5998	74.4762	54.0972	36.5659
66270001..66270501	10	66270001	66270501	91.6667	100	41.6667	46.1538	66.6667	60	50	28.5714
66306501..66307001	10	66306501	66307001	100	90.9091	58.3333	53.5714	92.8571	81.8182	52.6316	33.3333
66760001..66760501	10	66760001	66760501	98.1818	85	80.7143	53.3471	89.6104	76.1905	68.1599	60
66843501..66844001	10	66843501	66844001	95.8333	76.9231	81.25	64.5833	77.4193	73.913	44.4444	30.7692
66894501..66895001	10	66894501	66895001	97.2222	90.2778	93.75	79.3507	83.9123	83.6021	66.25	32.029
67294501..67295001	10	67294501	67295001	100	90.9091	56.25	70.2703	92	83.3333	70.8333	33.3333
67462501..67463001	10	67462501	67463001	100	95	57.3529	34.3137	61.9048	64.7059	45	50
67813001..67813501	10	67813001	67813501	93.5188	84.5	69.6795	76.3983	80.6824	70.5601	57.7856	26.4569
68456501..68457001	10	68456501	68457001	93.75	96.4286	62.7083	60.8227	72.6476	82.8846	70.4545	45.2941
68479001..68479501	10	68479001	68479501	82.3529	85.1852	80	22.449	63.3333	63.6364	52	16.6667
69080501..69081001	10	69080501	69081001	90.4349	79.5405	65.4937	64.4727	75.9066	70.7105	56.9055	24.1755
69486501..69487001	10	69486501	69487001	93.4524	82.8348	82.1654	58.2231	81.5152	79.5102	55.7143	28.1944
69502501..69503001	10	69502501	69503001	95.4545	95.9524	69.4653	54.968	82.7907	76.1905	47.4206	9.33333
69617001..69617501	10	69617001	69617501	87.532	77.2222	63.1503	39.5158	75.0833	71.7625	49.3478	32.2222
69730001..69730501	10	69730001	69730501	88.1313	87.5	53.0303	49.1582	71.4286	74.079	55.4348	43.4211
70287001..70287501	10	70287001	70287501	95.8333	68.2353	81.3853	56.4646	77.7778	85	71.4286	39.2593
70582001..70582501	10	70582001	70582501	90.2778	81.875	57.2751	44.4841	94.0385	65.7936	45.8754	18.3333
70647501..70648001	10	70647501	70648001	100	100	57.1429	34.0426	83.3333	88.8889	35	40
73024501..73025001	10	73024501	73025001	89.6842	86.1529	82.7381	54.1685	77.1701	66.9375	62.1429	22.5
73270001..73270501	10	73270001	73270501	76.9231	83.3333	73.3333	66.6667	58.3333	63.6364	68.1818	45.4545
73792001..73792501	10	73792001	73792501	89.4737	70.5882	57.6923	42	70.9677	68.75	56.5217	31.25
74480001..74480501	10	74480001	74480501	85.7143	88.8889	90	62.5	55.5556	61.5385	63.6364	40
74495501..74496001	10	74495501	74496001	96.8254	97.2222	53.2407	63.2035	72.7038	72.3809	52.4123	26.2821
74514501..74515001	10	74514501	74515001	82.3413	88.9881	71.2121	49.0664	67.602	54.1667	29.359	11.1111
74519001..74519501	10	74519001	74519501	100	72.7273	63.6364	54.5455	55.5556	45.8333	50	41.6667
75025501..75026001	10	75025501	75026001	90.9091	82.3077	52.7778	42.6146	92.1053	49.0196	29.085	25
76004001..76004501	10	76004001	76004501	94	90.625	42.8571	60.9091	89.2857	83.3333	72.9167	35.7143
76493501..76494001	10	76493501	76494001	91.7679	71.4583	73.35	57.6191	88.1978	81.8277	63.3333	45.1282
76960001..76960501	10	76960001	76960501	93.9972	83.2323	64.87	55.4747	69.624	73.206	53.6275	30.75
77261501..77262001	10	77261501	77262001	84.6411	90.1389	64.901	41.4703	77.1051	76.2095	48.9408	40.5896
77663001..77663501	10	77663001	77663501	100	90.9091	63.6364	56.6038	75	57.1429	52.6316	11.1111
77745501..77746001	10	77745501	77746001	97.5	78.4615	67.0833	46.2132	64.0323	64.3939	40.0714	27.8846
78162501..78163001	10	78162501	78163001	100	86.1111	67.9348	56.4925	77.3746	70.1087	43.9068	39.7129
78923001..78923501	10	78923001	78923501	91.4128	81.6369	79.1667	64.1157	66.5827	66.2591	54.2628	35.4911
78989501..78990001	10	78989501	78990001	98.6667	79.75	55.3333	62.0971	84.0541	91.5556	81.3333	33.3333
79021501..79022001	10	79021501	79022001	100	91.6667	55	41.6667	66.6667	62.5	47.6191	14.2857
79152001..79152501	10	79152001	79152501	85.9524	95	82	68.2215	82.2511	73.2143	49.4792	30.6818
79289501..79290001	10	79289501	79290001	84.0476	87.5	55.6818	65.576	76.0417	77.0833	59.7222	19.1026
79660001..79660501	10	79660001	79660501	75.2551	66.0714	57.1429	44.0735	55.102	66.6667	55.1948	24.4048
79855501..79856001	10	79855501	79856001	95.4545	76.9231	64.7059	45.8333	82.8572	68.75	68.421	16.6667
79933001..79933501	10	79933001	79933501	100	77.7778	55.5556	39.3939	86.6667	56.25	50	33.3333
80359501..80360001	10	80359501	80360001	84.0909	75.6944	75	41.8572	77.7778	59.0909	26.3158	50
80443501..80444001	10	80443501	80444001	100	83.9286	66.1765	66.8605	85.2273	79.4118	67.8572	33.3333
80445001..80445501	10	80445001	80445501	95.2525	78.779	59.7843	64.906	78.629	72.6316	55.9429	27.3333
80624501..80625001	10	80624501	80625001	100	90	53.5714	64.8649	73.8095	86.1111	50	46.1538
80776001..80776501	10	80776001	80776501	92.0245	81.2321	60.1984	59.6156	83.4416	74.5455	54.8611	29.972
80833001..80833501	10	80833001	80833501	81.9445	88.1602	57.2141	53.2577	57.4052	62.1329	47.5556	32.3504
81977501..81978001	10	81977501	81978001	89.2789	87.201	70.8647	79.5918	67.9144	59.4444	46.6063	16.5625
82413001..82413501	10	82413001	82413501	75	78.125	35	49.3351	73.9583	73.2143	52.9412	54.1667
82467001..82467501	10	82467001	82467501	94.254	83.0213	67.2078	53.2562	80.9503	79.68	51.9143	36.4207
82709001..82709501	10	82709001	82709501	90	70	57.1429	70.2703	84.2105	81.8182	52.9412	20
82863501..82864001	10	82863501	82864001	97.6042	83.2189	85.5509	79.0509	86.2069	76.2061	60.9482	49.7619
82978501..82979001	10	82978501	82979001	92.8571	80	75	52.7778	75.8621	87.5	53.8462	40
83083001..83083501	10	83083001	83083501	69.7101	81.1526	49.9206	36.4478	69.4919	75.2813	53.7176	24.7549
83454501..83455001	10	83454501	83455001	100	87.5	64.1026	51.3513	89.441	81.1403	67.9094	33.3333
84345501..84346001	10	84345501	84346001	95.2381	77.7778	56	61.5385	86.1111	71.4286	50	9.52381
[truncated: 1,322 more rows]
